# Supplementary material for: 2-[6-(4-Bromo­phen­yl)imidazo[2,1-b][1,3]thia­zol-3-yl]-N-[8-(4-hy­droxy­phen­yl)-2-methyl-3-oxo-1-thia-4-aza­spiro­[4.5]decan-4-yl]acetamide ethanol disolvate
Source: Acta Crystallogr Sect E Struct Rep Online. 2012 Apr 21;68(Pt 5):o1505–6. doi: 10.1107/S1600536812015371 (PMC3344614; doi:10.1107/S1600536812015371)
Supplement: Supplementary file 1 [file e-68-o1505-sup1.cif]

##############################################################################
#                                                                            #
# This CIF contains the data in a paper accepted for publication in          #
# Acta Crystallographica Section E. It conforms to the requirements of       #
# Notes for Authors for Acta Crystallographica Section E, and has been       #
# peer reviewed under the auspices of the IUCr Commission on Journals.       #
#                                                                            #
# Full details of the Crystallographic Information File format               #
# are given in the paper "The Crystallographic Information File (CIF):       #
# a New Standard Archive File for Crystallography" by S. R. Hall, F. H.      #
# Allen and I. D. Brown [Acta Cryst. (1991), A47, 655-685].                  #
#                                                                            #
# The current version of the core CIF dictionary is obtainable from          #
# ftp://ftp.iucr.org/pub/cif_core.dic.                                       #
#                                                                            #
# Software is freely available for graphical display of the structure(s)     #
# in this CIF. For information consult the CIF software page                 #
# http://www.iucr.org/resources/cif/software.                                #
#                                                                            #
# This file may be used for bona fide research purposes within the           #
# scientific community so long as proper attribution is given to the journal # 
# article from which it was obtained.                                        #
#                                                                            #
##############################################################################
data_global
_audit_creation_method     'PLATON <TABLE ACC> option'
_journal_date_recd_electronic     2012-04-03
_journal_date_accepted     2012-04-08
_journal_name_full     'Acta Crystallographica, Section E'
_journal_year     2012
_journal_volume     68
_journal_issue      5
_journal_page_first     o1505
_journal_page_last     o1506
_journal_paper_category     QO
_journal_paper_doi     10.1107/S1600536812015371
_journal_coeditor_code     IS5113
_publ_contact_author_name
;
Dr. Mehmet Akkurt
;
_publ_contact_author_address
;
Department of Physics
Faculty of Sciences
Erciyes University
38039 Kayseri
Turkey
;
_publ_contact_author_email     akkurt@erciyes.edu.tr
_publ_contact_author_fax     '+90-352-4374933'
_publ_contact_author_phone     '+90-352-4374901 ext. 33106'
_publ_section_title
;\
2-[6-(4-Bromophenyl)imidazo[2,1-<i>b</i>][1,3]thiazol-3-yl]-<i>N</i>-[8-(4-\
hydroxyphenyl)-2-methyl-3-oxo-1-thia-4-azaspiro[4.5]decan-4-yl]acetamide
ethanol disolvate
;
loop_
    _publ_author_name
    _publ_author_address
    'Mehmet Akkurt'
; Department of Physics,
  Faculty of Sciences,
  Erciyes University,
  38039 Kayseri,
  Turkey
;
    'Elif G\"ursoy'
;
Department of Pharmaceutical Chemistry,
Faculty of Pharmacy,
University of Istanbul,
34116 Beyaz\?it,
Istanbul,
Turkey
;
    'Nuray Ulusoy G\"uzeldemirci'
;
Department of Pharmaceutical Chemistry,
Faculty of Pharmacy,
University of Istanbul,
34116 Beyaz\?it,
Istanbul,
Turkey
;
    'Sevim T\"urktekin-\,Celikesir'
; Department of Physics,
  Faculty of Sciences,
  Erciyes University,
  38039 Kayseri,
  Turkey
;
    'Muhammad Nawaz Tahir'
;
Department of Physics,
University of Sargodha,
Sargodha,
Pakistan
;
data_I
_chemical_name_systematic
;
2-[6-(4-Bromophenyl)imidazo[2,1-<i>b</i>][1,3]thiazol-3-yl]-<i>N</i>-
[8-(4-hydroxyphenyl)-2-methyl-3-oxo-1-thia-4-azaspiro[4.5]decan-4-yl]acetamide
ethanol disolvate
;
_chemical_name_common     ?
_chemical_formula_moiety     'C28 H27 Br N4 O3 S2, 2(C2 H6 O)'
_chemical_formula_sum     'C32 H39 Br N4 O5 S2'
_chemical_formula_structural     ?
_chemical_formula_iupac     'C28 H27 Br N4 O3 S2, 2C2 H6 O'
_chemical_formula_weight     703.71
_chemical_melting_point     ?
_symmetry_cell_setting     monoclinic
_symmetry_space_group_name_H-M     'P 21/c'
_symmetry_space_group_name_Hall     '-P 2ybc'
loop_
    _symmetry_equiv_pos_site_id
    _symmetry_equiv_pos_as_xyz
    1 x,y,z
    2 -x,1/2+y,1/2-z
    3 -x,-y,-z
    4 x,1/2-y,1/2+z
_cell_length_a     14.9549(15)
_cell_length_b     13.2642(11)
_cell_length_c     17.9393(17)
_cell_angle_alpha     90
_cell_angle_beta     109.015(3)
_cell_angle_gamma     90
_cell_volume     3364.4(5)
_cell_formula_units_Z     4
_cell_measurement_reflns_used     327
_cell_measurement_theta_min     3.5
_cell_measurement_theta_max     20
_cell_measurement_temperature     296(2)
_cell_special_details
;
;
_exptl_crystal_description     prism
_exptl_crystal_colour     white
_exptl_crystal_size_max     0.35
_exptl_crystal_size_mid     0.25
_exptl_crystal_size_min     0.22
_exptl_crystal_size_rad     ?
_exptl_crystal_density_diffrn     1.389
_exptl_crystal_density_meas     ?
_exptl_crystal_density_method     'Not Measured'
_exptl_crystal_F_000     1464
_exptl_absorpt_coefficient_mu     1.391
_exptl_absorpt_correction_type     multi-scan
_exptl_absorpt_process_details     '(SADABS; Bruker, 2005)'
_exptl_absorpt_correction_T_min     0.665
_exptl_absorpt_correction_T_max     0.736
_exptl_special_details
;
;
_diffrn_ambient_temperature     296(2)
_diffrn_radiation_type     MoK\a
_diffrn_radiation_wavelength     0.71073
_diffrn_radiation_source     'fine-focus sealed tube'
_diffrn_radiation_monochromator     graphite
_diffrn_measurement_device_type     'Bruker Kappa APEXII CCD'
_diffrn_measurement_method     \w
_diffrn_detector_area_resol_mean     ?
_diffrn_reflns_number     27860
_diffrn_reflns_av_R_equivalents     0.0663
_diffrn_reflns_av_sigmaI/netI     0.1041
_diffrn_reflns_theta_min     1.95
_diffrn_reflns_theta_max     26.50
_diffrn_reflns_theta_full     26.50
_diffrn_measured_fraction_theta_max     1.000
_diffrn_measured_fraction_theta_full     1.000
_diffrn_reflns_limit_h_min     -18
_diffrn_reflns_limit_h_max     17
_diffrn_reflns_limit_k_min     -16
_diffrn_reflns_limit_k_max     14
_diffrn_reflns_limit_l_min     -20
_diffrn_reflns_limit_l_max     22
_diffrn_reflns_reduction_process
;
;
_refine_special_details
;
Refinement on <i>F</i>^2^ for ALL reflections except those flagged by the user
for potential systematic errors. Weighted <i>R</i>-factors <i>wR</i> and all
goodnesses of fit <i>S</i> are based on <i>F</i>^2^, conventional
<i>R</i>-factors <i>R</i> are based on <i>F</i>, with <i>F</i> set to zero for
negative <i>F</i>^2^. The observed criterion of <i>F</i>^2^ > \s(<i>F</i>^2^)
is used only for calculating -<i>R</i>-factor-obs <i>etc</i>. and is not
relevant to the choice of reflections for refinement. <i>R</i>-factors based
on <i>F</i>^2^ are statistically about twice as large as those based on
<i>F</i>, and <i>R</i>-factors based on ALL data will be even larger.
;
_reflns_number_total     6971
_reflns_number_gt     2926
_reflns_threshold_expression     I>2\s(I)
_refine_ls_structure_factor_coef     Fsqd
_refine_ls_matrix_type     full
_refine_ls_R_factor_all     0.1708
_refine_ls_R_factor_gt     0.0560
_refine_ls_wR_factor_gt     0.1155
_refine_ls_wR_factor_ref     0.1498
_refine_ls_goodness_of_fit_ref     1.003
_refine_ls_restrained_S_all     1.022
_refine_ls_number_reflns     6971
_refine_ls_number_parameters     428
_refine_ls_number_restraints     12
_refine_ls_number_constraints     ?
_refine_ls_hydrogen_treatment     constr
_refine_ls_weighting_scheme     calc
_refine_ls_weighting_details
         'calc w=1/[\s^2^(Fo^2^)+(0.0590P)^2^+0.1004P] where P=(Fo^2^+2Fc^2^)/3'
_atom_sites_solution_hydrogens     geom
_atom_sites_solution_primary     direct
_atom_sites_solution_secondary     difmap
_refine_ls_shift/su_max     0.000
_refine_ls_shift/su_mean     0.000
_refine_diff_density_max     0.442
_refine_diff_density_min     -0.362
_refine_ls_extinction_method     'none'
_refine_ls_abs_structure_details     ?
_refine_ls_abs_structure_Flack     .
loop_
    _atom_type_symbol
    _atom_type_description
    _atom_type_scat_dispersion_real
    _atom_type_scat_dispersion_imag
    _atom_type_scat_source
    C C 0.0033 0.0016 ' International Tables Vol C Tables 4.2.6.8 and 6.1.1.4'
    H H 0.0000 0.0000 ' International Tables Vol C Tables 4.2.6.8 and 6.1.1.4'
    Br Br -0.2901 2.4595
                        ' International Tables Vol C Tables 4.2.6.8 and 6.1.1.4'
    N N 0.0061 0.0033 ' International Tables Vol C Tables 4.2.6.8 and 6.1.1.4'
    O O 0.0106 0.0060 ' International Tables Vol C Tables 4.2.6.8 and 6.1.1.4'
    S S 0.1246 0.1234 ' International Tables Vol C Tables 4.2.6.8 and 6.1.1.4'
_computing_data_collection     'APEX2 (Bruker, 2009)'
_computing_cell_refinement     'SAINT (Bruker, 2009)'
_computing_data_reduction     'SAINT (Bruker, 2009)'
_computing_structure_solution     'SHELXS97 (Sheldrick, 2008)'
_computing_structure_refinement     'SHELXL97 (Sheldrick, 2008)'
_computing_molecular_graphics
                              'ORTEP-3 (Farrugia, 1997) and PLATON (Spek, 2009)'
_computing_publication_material
                                'WinGX (Farrugia, 1999) and PLATON (Spek, 2009)'
loop_
    _atom_site_type_symbol
    _atom_site_label
    _atom_site_fract_x
    _atom_site_fract_y
    _atom_site_fract_z
    _atom_site_U_iso_or_equiv
    _atom_site_thermal_displace_type
    _atom_site_calc_flag
    _atom_site_refinement_flags
    _atom_site_occupancy
    _atom_site_disorder_assembly
    _atom_site_disorder_group
    Br Br1 0.09539(5) 0.08007(4) 0.42261(3) 0.0994(3) Uani d . 1.000 . .
    S S1 -0.10100(11) 0.59938(11) 0.71949(9) 0.0991(7) Uani d . 1.000 . .
    S S2A 0.4804(7) 0.5211(7) 0.8893(6) 0.096(3) Uani d DP 0.610(19) A 1
    O O1 0.2141(2) 0.7185(2) 0.8423(2) 0.0855(16) Uani d . 1.000 . .
    O O2 0.4304(2) 0.79805(19) 0.8429(2) 0.0910(13) Uani d . 1.000 A .
    O O3 0.3050(3) -0.09257(17) 0.72779(19) 0.0849(15) Uani d . 1.000 . .
    N N1 -0.0424(3) 0.4494(3) 0.6353(2) 0.0689(17) Uani d . 1.000 . .
    N N2 0.0378(3) 0.5929(2) 0.66586(19) 0.0559(14) Uani d . 1.000 . .
    N N3 0.2814(3) 0.6861(2) 0.74894(18) 0.0506(13) Uani d . 1.000 . .
    N N4 0.3622(2) 0.6463(2) 0.80216(19) 0.0509(11) Uani d . 1.000 A .
    C C1 0.1150(3) 0.3626(3) 0.5243(2) 0.0609(17) Uani d . 1.000 . .
    C C2 0.1293(3) 0.2796(3) 0.4821(2) 0.0668(19) Uani d . 1.000 . .
    C C3 0.0752(4) 0.1946(3) 0.4789(3) 0.0656(19) Uani d . 1.000 . .
    C C4 0.0080(4) 0.1910(3) 0.5150(3) 0.0671(19) Uani d . 1.000 . .
    C C5 -0.0056(3) 0.2744(3) 0.5564(2) 0.0610(17) Uani d . 1.000 . .
    C C6 0.0481(3) 0.3622(3) 0.5622(2) 0.0506(16) Uani d . 1.000 . .
    C C7 0.0329(3) 0.4491(3) 0.6061(2) 0.0537(17) Uani d . 1.000 . .
    C C8 0.0823(3) 0.5370(3) 0.6244(2) 0.0525(16) Uani d . 1.000 . .
    C C9 -0.0363(3) 0.5371(4) 0.6704(3) 0.0674(19) Uani d . 1.000 . .
    C C10 -0.0244(4) 0.7006(4) 0.7329(3) 0.079(2) Uani d . 1.000 . .
    C C11 0.0444(4) 0.6885(3) 0.7021(3) 0.0635(17) Uani d . 1.000 . .
    C C12 0.1249(3) 0.7561(3) 0.7072(3) 0.0647(16) Uani d . 1.000 . .
    C C13 0.2113(3) 0.7209(3) 0.7744(3) 0.058(2) Uani d . 1.000 A .
    C C14 0.4321(3) 0.7062(3) 0.8446(3) 0.0741(19) Uani d . 1.000 . .
    C C15A 0.5213(9) 0.6475(5) 0.8785(8) 0.059(4) Uani d DP 0.610(19) A 1
    C C16A 0.5789(17) 0.6842(17) 0.9598(11) 0.090(6) Uani d DP 0.610(19) A 1
    C C17 0.3723(3) 0.5360(2) 0.8059(2) 0.0484(15) Uani d D 1.000 . .
    C C18 0.2902(3) 0.4860(3) 0.8227(2) 0.0588(18) Uani d . 1.000 A .
    C C19 0.2988(3) 0.3717(2) 0.8228(2) 0.0610(18) Uani d . 1.000 . .
    C C20 0.3065(3) 0.3332(2) 0.7463(2) 0.0506(15) Uani d . 1.000 A .
    C C21 0.3890(3) 0.3819(3) 0.7294(2) 0.0629(18) Uani d . 1.000 . .
    C C22 0.3829(3) 0.4969(2) 0.7299(2) 0.0605(16) Uani d . 1.000 A .
    C C23 0.3094(3) 0.2193(2) 0.7425(2) 0.0478(15) Uani d . 1.000 . .
    C C24 0.2489(3) 0.1687(3) 0.6804(2) 0.0575(16) Uani d . 1.000 A .
    C C25 0.2484(3) 0.0647(3) 0.6751(3) 0.0649(18) Uani d . 1.000 . .
    C C26 0.3112(3) 0.0097(3) 0.7335(2) 0.0562(16) Uani d . 1.000 A .
    C C27 0.3751(3) 0.0577(3) 0.7953(3) 0.0600(16) Uani d . 1.000 . .
    C C28 0.3738(3) 0.1618(3) 0.7991(2) 0.0619(16) Uani d . 1.000 A .
    C C16B 0.594(2) 0.689(3) 0.940(2) 0.097(10) Uani d DP 0.390(19) A 2
    S S2B 0.4827(10) 0.5145(10) 0.8849(9) 0.091(5) Uani d DP 0.390(19) A 2
    C C15B 0.4954(10) 0.6441(7) 0.9219(13) 0.045(5) Uani d DP 0.390(19) A 2
    O O4 0.7754(2) 0.4226(3) 0.51981(19) 0.0853(14) Uani d D 1.000 . .
    C C29 0.6290(5) 0.5002(7) 0.4923(4) 0.198(5) Uani d D 1.000 . .
    C C30 0.7073(4) 0.4545(5) 0.5521(3) 0.110(3) Uani d D 1.000 . .
    O O5 0.2790(4) 0.7871(3) 1.0951(2) 0.125(2) Uani d D 1.000 . .
    C C31 0.2786(7) 0.6425(6) 1.0282(4) 0.206(5) Uani d D 1.000 . .
    C C32 0.3415(7) 0.7079(5) 1.0729(5) 0.172(5) Uani d D 1.000 . .
    H H2 0.17430 0.28140 0.45660 0.0800 Uiso c R 1.000 . .
    H H3A 0.35030 -0.11790 0.76170 0.1270 Uiso c R 1.000 A .
    H H4 -0.02830 0.13320 0.51180 0.0810 Uiso c R 1.000 . .
    H H3 0.27550 0.68890 0.69970 0.0610 Uiso c R 1.000 A .
    H H1 0.15160 0.42000 0.52710 0.0730 Uiso c R 1.000 . .
    H H10 -0.03100 0.75880 0.75950 0.0950 Uiso c R 1.000 . .
    H H12A 0.10920 0.82480 0.71680 0.0780 Uiso c R 1.000 . .
    H H12B 0.13850 0.75480 0.65790 0.0780 Uiso c R 1.000 . .
    H H15A 0.55890 0.64780 0.84290 0.0710 Uiso c RP 0.610(19) A 1
    H H16A 0.63560 0.64480 0.97920 0.1350 Uiso c RP 0.610(19) A 1
    H H5 -0.05160 0.27190 0.58100 0.0730 Uiso c R 1.000 . .
    H H8 0.13540 0.55530 0.61140 0.0630 Uiso c R 1.000 . .
    H H18A 0.23160 0.50610 0.78300 0.0710 Uiso c R 1.000 . .
    H H18B 0.28820 0.50830 0.87360 0.0710 Uiso c R 1.000 . .
    H H19A 0.35430 0.35110 0.86580 0.0730 Uiso c R 1.000 A .
    H H19B 0.24380 0.34190 0.83150 0.0730 Uiso c R 1.000 . .
    H H20 0.24920 0.35490 0.70450 0.0610 Uiso c R 1.000 . .
    H H21A 0.39040 0.35960 0.67830 0.0750 Uiso c R 1.000 A .
    H H21B 0.44740 0.36050 0.76880 0.0750 Uiso c R 1.000 . .
    H H22A 0.43960 0.52520 0.72320 0.0720 Uiso c R 1.000 . .
    H H22B 0.32920 0.51880 0.68580 0.0720 Uiso c R 1.000 . .
    H H24 0.20640 0.20540 0.64010 0.0690 Uiso c R 1.000 . .
    H H25 0.20580 0.03230 0.63210 0.0780 Uiso c R 1.000 A .
    H H27 0.41900 0.02080 0.83460 0.0720 Uiso c R 1.000 A .
    H H28 0.41800 0.19420 0.84120 0.0740 Uiso c R 1.000 . .
    H H16B 0.54250 0.67740 0.99480 0.1350 Uiso c RP 0.610(19) A 1
    H H16C 0.59520 0.75380 0.95690 0.1350 Uiso c RP 0.610(19) A 1
    H H15B 0.47140 0.65210 0.96630 0.0540 Uiso c RP 0.390(19) A 2
    H H16D 0.63680 0.65750 0.98590 0.1460 Uiso c RP 0.390(19) A 2
    H H16E 0.59210 0.76030 0.94900 0.1460 Uiso c RP 0.390(19) A 2
    H H16F 0.61640 0.67800 0.89580 0.1460 Uiso c RP 0.390(19) A 2
    H H4A 0.82630 0.41630 0.55500 0.1280 Uiso c R 1.000 . .
    H H29A 0.58240 0.52160 0.51520 0.2960 Uiso c R 1.000 . .
    H H29B 0.60140 0.45200 0.45130 0.2960 Uiso c R 1.000 . .
    H H29C 0.65100 0.55740 0.47050 0.2960 Uiso c R 1.000 . .
    H H30A 0.73500 0.50290 0.59380 0.1320 Uiso c R 1.000 . .
    H H30B 0.68500 0.39730 0.57490 0.1320 Uiso c R 1.000 . .
    H H5A 0.25830 0.82680 1.05840 0.1880 Uiso c R 1.000 . .
    H H31A 0.31130 0.58920 1.01170 0.3090 Uiso c R 1.000 . .
    H H31B 0.23770 0.67670 0.98270 0.3090 Uiso c R 1.000 . .
    H H31C 0.24170 0.61480 1.05810 0.3090 Uiso c R 1.000 . .
    H H32A 0.37880 0.73820 1.04360 0.2060 Uiso c R 1.000 . .
    H H32B 0.38360 0.67520 1.11960 0.2060 Uiso c R 1.000 . .
loop_
    _atom_site_aniso_label
    _atom_site_aniso_U_11
    _atom_site_aniso_U_22
    _atom_site_aniso_U_33
    _atom_site_aniso_U_12
    _atom_site_aniso_U_13
    _atom_site_aniso_U_23
    Br1 0.1375(6) 0.0619(3) 0.1037(5) 0.0105(3) 0.0460(4) -0.0123(3)
    S1 0.0933(12) 0.1140(11) 0.1082(12) -0.0111(9) 0.0580(10) -0.0321(9)
    S2A 0.098(6) 0.044(3) 0.092(5) 0.014(3) -0.042(4) 0.008(3)
    O1 0.085(3) 0.112(3) 0.056(2) 0.018(2) 0.018(2) -0.0131(19)
    O2 0.077(2) 0.0332(16) 0.136(3) -0.0046(15) -0.002(2) -0.0040(16)
    O3 0.114(3) 0.0291(15) 0.098(3) 0.0003(16) 0.016(2) -0.0035(13)
    N1 0.067(3) 0.072(3) 0.071(3) -0.012(2) 0.027(2) -0.010(2)
    N2 0.051(3) 0.060(2) 0.052(2) 0.0003(19) 0.0102(19) -0.0076(17)
    N3 0.062(3) 0.0352(16) 0.046(2) 0.0022(17) 0.006(2) -0.0024(15)
    N4 0.054(2) 0.0318(16) 0.057(2) 0.0033(17) 0.0047(19) 0.0034(15)
    C1 0.061(3) 0.051(3) 0.062(3) -0.004(2) 0.008(3) 0.004(2)
    C2 0.074(4) 0.066(3) 0.061(3) 0.010(3) 0.023(3) 0.003(2)
    C3 0.076(4) 0.049(3) 0.064(3) 0.009(3) 0.012(3) -0.005(2)
    C4 0.067(4) 0.050(3) 0.080(3) -0.003(2) 0.018(3) -0.002(2)
    C5 0.055(3) 0.059(3) 0.067(3) -0.001(2) 0.017(2) -0.002(2)
    C6 0.043(3) 0.049(2) 0.054(3) 0.002(2) 0.008(2) 0.0069(19)
    C7 0.051(3) 0.058(3) 0.049(3) -0.002(2) 0.012(2) 0.000(2)
    C8 0.048(3) 0.051(2) 0.059(3) 0.003(2) 0.018(2) 0.000(2)
    C9 0.061(4) 0.075(3) 0.069(3) -0.005(3) 0.025(3) -0.012(3)
    C10 0.071(4) 0.092(4) 0.072(4) 0.010(3) 0.020(3) -0.022(3)
    C11 0.060(3) 0.058(3) 0.061(3) 0.012(3) 0.004(3) -0.005(2)
    C12 0.062(3) 0.044(2) 0.076(3) 0.011(2) 0.006(3) -0.002(2)
    C13 0.064(4) 0.041(2) 0.063(4) 0.003(2) 0.011(3) -0.008(2)
    C14 0.056(3) 0.040(3) 0.107(4) 0.001(2) 0.000(3) -0.003(2)
    C15A 0.057(7) 0.059(5) 0.062(7) -0.003(4) 0.019(6) 0.005(4)
    C16A 0.114(14) 0.070(7) 0.060(11) -0.034(8) -0.006(8) 0.012(8)
    C17 0.054(3) 0.0316(19) 0.056(3) 0.0023(19) 0.013(2) 0.0024(17)
    C18 0.080(4) 0.042(2) 0.065(3) -0.005(2) 0.038(3) -0.0074(19)
    C19 0.086(4) 0.034(2) 0.074(3) -0.004(2) 0.041(3) -0.0009(19)
    C20 0.062(3) 0.0323(19) 0.054(3) 0.006(2) 0.014(2) 0.0019(18)
    C21 0.083(4) 0.038(2) 0.077(3) 0.003(2) 0.039(3) 0.000(2)
    C22 0.079(3) 0.037(2) 0.073(3) 0.001(2) 0.035(3) 0.0052(19)
    C23 0.053(3) 0.0334(19) 0.055(3) 0.002(2) 0.015(2) 0.0010(19)
    C24 0.069(3) 0.042(2) 0.056(3) 0.003(2) 0.013(2) 0.005(2)
    C25 0.081(4) 0.041(2) 0.061(3) -0.004(2) 0.007(3) -0.006(2)
    C26 0.073(3) 0.028(2) 0.069(3) 0.000(2) 0.025(3) -0.001(2)
    C27 0.064(3) 0.040(2) 0.069(3) 0.005(2) 0.012(3) 0.008(2)
    C28 0.066(3) 0.038(2) 0.070(3) -0.003(2) 0.006(2) 0.001(2)
    C16B 0.086(17) 0.122(17) 0.067(18) 0.001(14) 0.002(14) 0.065(14)
    S2B 0.096(10) 0.042(5) 0.117(9) -0.006(5) 0.010(7) -0.001(5)
    C15B 0.037(9) 0.039(6) 0.061(11) -0.002(5) 0.019(7) -0.001(6)
    O4 0.068(2) 0.095(2) 0.092(3) -0.001(2) 0.025(2) -0.015(2)
    C29 0.152(8) 0.293(11) 0.149(7) 0.113(8) 0.051(6) 0.045(7)
    C30 0.098(5) 0.133(5) 0.103(5) 0.005(4) 0.038(4) -0.014(4)
    O5 0.232(5) 0.079(2) 0.087(3) 0.030(3) 0.082(3) 0.0068(19)
    C31 0.296(13) 0.153(7) 0.120(7) -0.032(8) 0.002(7) 0.027(6)
    C32 0.253(11) 0.101(6) 0.143(7) 0.015(6) 0.038(7) 0.028(5)
_geom_special_details
;
Bond distances, angles <i>etc</i>. have been calculated using the rounded
fractional coordinates. All su's are estimated from the variances of the
(full) variance-covariance matrix. The cell e.s.d.'s are taken into account in
the estimation of distances, angles and torsion angles
;
loop_
    _geom_bond_atom_site_label_1
    _geom_bond_atom_site_label_2
    _geom_bond_site_symmetry_1
    _geom_bond_site_symmetry_2
    _geom_bond_distance
    _geom_bond_publ_flag
    Br1 C3 . . 1.902(5) no
    S1 C9 . . 1.717(5) no
    S1 C10 . . 1.730(6) no
    S2A C15A . . 1.817(13) no
    S2A C17 . . 1.821(11) no
    S2B C17 . . 1.814(16) no
    S2B C15B . . 1.830(18) no
    O1 C13 . . 1.206(6) no
    O2 C14 . . 1.219(5) no
    O3 C26 . . 1.361(5) no
    O3 H3A . . 0.8200 no
    O4 C30 . . 1.392(7) no
    O4 H4A . . 0.8200 no
    O5 C32 . . 1.542(10) no
    O5 H5A . . 0.8200 no
    N1 C9 . . 1.312(7) no
    N1 C7 . . 1.388(6) no
    N2 C11 . . 1.414(5) no
    N2 C8 . . 1.367(6) no
    N2 C9 . . 1.357(6) no
    N3 N4 . . 1.378(5) no
    N3 C13 . . 1.354(6) no
    N4 C14 . . 1.336(6) no
    N4 C17 . . 1.470(4) no
    N3 H3 . . 0.8600 no
    C1 C6 . . 1.381(6) no
    C1 C2 . . 1.392(6) no
    C2 C3 . . 1.378(6) no
    C3 C4 . . 1.362(9) no
    C4 C5 . . 1.384(6) no
    C5 C6 . . 1.399(6) no
    C6 C7 . . 1.455(6) no
    C7 C8 . . 1.362(6) no
    C10 C11 . . 1.327(9) no
    C11 C12 . . 1.480(7) no
    C12 C13 . . 1.525(7) no
    C14 C15B . . 1.63(2) no
    C14 C15A . . 1.492(13) no
    C15A C16A . . 1.51(2) no
    C15B C16B . . 1.52(4) no
    C17 C18 . . 1.510(6) no
    C17 C22 . . 1.515(5) no
    C18 C19 . . 1.522(5) no
    C19 C20 . . 1.504(5) no
    C20 C23 . . 1.514(4) no
    C20 C21 . . 1.508(6) no
    C21 C22 . . 1.528(5) no
    C23 C24 . . 1.361(5) no
    C23 C28 . . 1.380(5) no
    C24 C25 . . 1.383(6) no
    C25 C26 . . 1.368(6) no
    C26 C27 . . 1.363(6) no
    C27 C28 . . 1.383(6) no
    C1 H1 . . 0.9300 no
    C2 H2 . . 0.9300 no
    C4 H4 . . 0.9300 no
    C5 H5 . . 0.9300 no
    C8 H8 . . 0.9300 no
    C10 H10 . . 0.9300 no
    C12 H12B . . 0.9700 no
    C12 H12A . . 0.9700 no
    C15A H15A . . 0.9800 no
    C15B H15B . . 0.9800 no
    C16A H16C . . 0.9600 no
    C16A H16B . . 0.9600 no
    C16A H16A . . 0.9600 no
    C16B H16F . . 0.9700 no
    C16B H16E . . 0.9600 no
    C16B H16D . . 0.9600 no
    C18 H18A . . 0.9700 no
    C18 H18B . . 0.9700 no
    C19 H19B . . 0.9700 no
    C19 H19A . . 0.9700 no
    C20 H20 . . 0.9800 no
    C21 H21B . . 0.9700 no
    C21 H21A . . 0.9700 no
    C22 H22A . . 0.9700 no
    C22 H22B . . 0.9700 no
    C24 H24 . . 0.9300 no
    C25 H25 . . 0.9300 no
    C27 H27 . . 0.9300 no
    C28 H28 . . 0.9300 no
    C29 C30 . . 1.439(10) no
    C29 H29B . . 0.9600 no
    C29 H29A . . 0.9600 no
    C29 H29C . . 0.9600 no
    C30 H30A . . 0.9700 no
    C30 H30B . . 0.9700 no
    C31 C32 . . 1.338(12) no
    C31 H31A . . 0.9600 no
    C31 H31B . . 0.9600 no
    C31 H31C . . 0.9600 no
    C32 H32A . . 0.9700 no
    C32 H32B . . 0.9700 no
loop_
    _geom_angle_atom_site_label_1
    _geom_angle_atom_site_label_2
    _geom_angle_atom_site_label_3
    _geom_angle_site_symmetry_1
    _geom_angle_site_symmetry_2
    _geom_angle_site_symmetry_3
    _geom_angle
    _geom_angle_publ_flag
    C9 S1 C10 . . . 89.2(3) no
    C15A S2A C17 . . . 93.0(6) no
    C15B S2B C17 . . . 95.5(9) no
    C26 O3 H3A . . . 109.00 no
    C30 O4 H4A . . . 109.00 no
    C32 O5 H5A . . . 109.00 no
    C7 N1 C9 . . . 104.2(4) no
    C9 N2 C11 . . . 113.4(4) no
    C8 N2 C11 . . . 139.8(4) no
    C8 N2 C9 . . . 106.8(3) no
    N4 N3 C13 . . . 119.8(3) no
    N3 N4 C17 . . . 117.8(3) no
    C14 N4 C17 . . . 121.1(3) no
    N3 N4 C14 . . . 120.9(3) no
    C13 N3 H3 . . . 120.00 no
    N4 N3 H3 . . . 120.00 no
    C2 C1 C6 . . . 122.0(4) no
    C1 C2 C3 . . . 118.5(4) no
    C2 C3 C4 . . . 121.5(4) no
    Br1 C3 C4 . . . 119.6(3) no
    Br1 C3 C2 . . . 118.9(4) no
    C3 C4 C5 . . . 119.2(4) no
    C4 C5 C6 . . . 121.6(4) no
    C5 C6 C7 . . . 120.8(4) no
    C1 C6 C7 . . . 122.0(4) no
    C1 C6 C5 . . . 117.2(4) no
    N1 C7 C8 . . . 110.5(4) no
    C6 C7 C8 . . . 129.8(4) no
    N1 C7 C6 . . . 119.7(4) no
    N2 C8 C7 . . . 105.9(4) no
    N1 C9 N2 . . . 112.7(4) no
    S1 C9 N2 . . . 112.1(4) no
    S1 C9 N1 . . . 135.2(4) no
    S1 C10 C11 . . . 114.6(4) no
    N2 C11 C10 . . . 110.7(5) no
    N2 C11 C12 . . . 120.4(5) no
    C10 C11 C12 . . . 128.8(4) no
    C11 C12 C13 . . . 109.0(4) no
    O1 C13 C12 . . . 123.3(4) no
    N3 C13 C12 . . . 112.8(4) no
    O1 C13 N3 . . . 123.8(4) no
    O2 C14 C15B . . . 122.0(6) no
    N4 C14 C15B . . . 108.4(5) no
    O2 C14 C15A . . . 122.7(5) no
    N4 C14 C15A . . . 110.6(5) no
    O2 C14 N4 . . . 125.0(4) no
    C14 C15A C16A . . . 112.2(11) no
    S2A C15A C16A . . . 107.5(11) no
    S2A C15A C14 . . . 103.8(8) no
    S2B C15B C16B . . . 115.0(17) no
    S2B C15B C14 . . . 101.8(12) no
    C14 C15B C16B . . . 103.8(16) no
    N4 C17 C18 . . . 111.6(3) no
    S2A C17 N4 . . . 101.3(4) no
    S2A C17 C22 . . . 112.2(4) no
    S2B C17 N4 . . . 104.2(5) no
    S2A C17 C18 . . . 110.5(4) no
    S2B C17 C18 . . . 111.6(5) no
    S2B C17 C22 . . . 108.3(6) no
    N4 C17 C22 . . . 109.8(3) no
    C18 C17 C22 . . . 111.1(3) no
    C17 C18 C19 . . . 111.4(3) no
    C18 C19 C20 . . . 111.7(3) no
    C21 C20 C23 . . . 112.4(4) no
    C19 C20 C23 . . . 113.1(3) no
    C19 C20 C21 . . . 110.4(3) no
    C20 C21 C22 . . . 111.8(3) no
    C17 C22 C21 . . . 111.8(3) no
    C24 C23 C28 . . . 116.6(3) no
    C20 C23 C24 . . . 120.5(3) no
    C20 C23 C28 . . . 122.8(3) no
    C23 C24 C25 . . . 122.4(4) no
    C24 C25 C26 . . . 119.5(4) no
    C25 C26 C27 . . . 119.9(4) no
    O3 C26 C27 . . . 122.6(4) no
    O3 C26 C25 . . . 117.5(4) no
    C26 C27 C28 . . . 119.3(4) no
    C23 C28 C27 . . . 122.2(4) no
    C2 C1 H1 . . . 119.00 no
    C6 C1 H1 . . . 119.00 no
    C3 C2 H2 . . . 121.00 no
    C1 C2 H2 . . . 121.00 no
    C5 C4 H4 . . . 120.00 no
    C3 C4 H4 . . . 120.00 no
    C4 C5 H5 . . . 119.00 no
    C6 C5 H5 . . . 119.00 no
    C7 C8 H8 . . . 127.00 no
    N2 C8 H8 . . . 127.00 no
    C11 C10 H10 . . . 123.00 no
    S1 C10 H10 . . . 123.00 no
    C11 C12 H12A . . . 110.00 no
    C11 C12 H12B . . . 110.00 no
    C13 C12 H12B . . . 110.00 no
    H12A C12 H12B . . . 108.00 no
    C13 C12 H12A . . . 110.00 no
    C16A C15A H15A . . . 111.00 no
    S2A C15A H15A . . . 111.00 no
    C14 C15A H15A . . . 111.00 no
    C16B C15B H15B . . . 112.00 no
    C14 C15B H15B . . . 112.00 no
    S2B C15B H15B . . . 112.00 no
    C15A C16A H16C . . . 109.00 no
    H16A C16A H16B . . . 110.00 no
    H16A C16A H16C . . . 109.00 no
    H16B C16A H16C . . . 109.00 no
    C15A C16A H16B . . . 110.00 no
    C15A C16A H16A . . . 109.00 no
    C15B C16B H16E . . . 110.00 no
    H16D C16B H16E . . . 109.00 no
    H16D C16B H16F . . . 109.00 no
    C15B C16B H16F . . . 110.00 no
    H16E C16B H16F . . . 109.00 no
    C15B C16B H16D . . . 110.00 no
    C19 C18 H18A . . . 109.00 no
    C19 C18 H18B . . . 109.00 no
    H18A C18 H18B . . . 108.00 no
    C17 C18 H18B . . . 109.00 no
    C17 C18 H18A . . . 109.00 no
    C18 C19 H19B . . . 109.00 no
    C18 C19 H19A . . . 109.00 no
    C20 C19 H19B . . . 109.00 no
    C20 C19 H19A . . . 109.00 no
    H19A C19 H19B . . . 108.00 no
    C21 C20 H20 . . . 107.00 no
    C23 C20 H20 . . . 107.00 no
    C19 C20 H20 . . . 107.00 no
    C20 C21 H21B . . . 109.00 no
    C22 C21 H21A . . . 109.00 no
    C20 C21 H21A . . . 109.00 no
    H21A C21 H21B . . . 108.00 no
    C22 C21 H21B . . . 109.00 no
    C17 C22 H22B . . . 109.00 no
    H22A C22 H22B . . . 108.00 no
    C21 C22 H22A . . . 109.00 no
    C21 C22 H22B . . . 109.00 no
    C17 C22 H22A . . . 109.00 no
    C23 C24 H24 . . . 119.00 no
    C25 C24 H24 . . . 119.00 no
    C24 C25 H25 . . . 120.00 no
    C26 C25 H25 . . . 120.00 no
    C28 C27 H27 . . . 120.00 no
    C26 C27 H27 . . . 120.00 no
    C23 C28 H28 . . . 119.00 no
    C27 C28 H28 . . . 119.00 no
    O4 C30 C29 . . . 110.2(5) no
    C30 C29 H29A . . . 109.00 no
    C30 C29 H29B . . . 109.00 no
    H29A C29 H29B . . . 110.00 no
    H29A C29 H29C . . . 109.00 no
    C30 C29 H29C . . . 109.00 no
    H29B C29 H29C . . . 109.00 no
    O4 C30 H30B . . . 110.00 no
    C29 C30 H30A . . . 110.00 no
    O4 C30 H30A . . . 110.00 no
    H30A C30 H30B . . . 108.00 no
    C29 C30 H30B . . . 110.00 no
    O5 C32 C31 . . . 103.3(8) no
    C32 C31 H31A . . . 109.00 no
    C32 C31 H31B . . . 109.00 no
    C32 C31 H31C . . . 109.00 no
    H31A C31 H31B . . . 109.00 no
    H31A C31 H31C . . . 110.00 no
    H31B C31 H31C . . . 109.00 no
    O5 C32 H32A . . . 111.00 no
    O5 C32 H32B . . . 111.00 no
    C31 C32 H32A . . . 111.00 no
    C31 C32 H32B . . . 111.00 no
    H32A C32 H32B . . . 109.00 no
loop_
    _geom_torsion_atom_site_label_1
    _geom_torsion_atom_site_label_2
    _geom_torsion_atom_site_label_3
    _geom_torsion_atom_site_label_4
    _geom_torsion_site_symmetry_1
    _geom_torsion_site_symmetry_2
    _geom_torsion_site_symmetry_3
    _geom_torsion_site_symmetry_4
    _geom_torsion
    _geom_torsion_publ_flag
    C9 S1 C10 C11 . . . . 0.4(4) no
    C10 S1 C9 N2 . . . . -0.2(4) no
    C10 S1 C9 N1 . . . . -178.8(6) no
    C15A S2A C17 C22 . . . . 93.9(6) no
    C15A S2A C17 C18 . . . . -141.6(5) no
    C17 S2A C15A C14 . . . . 30.0(8) no
    C17 S2A C15A C16A . . . . 149.0(12) no
    C15A S2A C17 N4 . . . . -23.2(6) no
    C7 N1 C9 S1 . . . . 178.5(4) no
    C9 N1 C7 C6 . . . . -179.5(4) no
    C7 N1 C9 N2 . . . . -0.1(5) no
    C9 N1 C7 C8 . . . . -0.1(5) no
    C8 N2 C11 C12 . . . . -6.3(8) no
    C11 N2 C9 S1 . . . . -0.1(5) no
    C11 N2 C9 N1 . . . . 178.9(4) no
    C11 N2 C8 C7 . . . . -178.3(5) no
    C8 N2 C9 N1 . . . . 0.3(5) no
    C9 N2 C11 C10 . . . . 0.4(6) no
    C8 N2 C9 S1 . . . . -178.7(3) no
    C9 N2 C11 C12 . . . . 175.8(4) no
    C9 N2 C8 C7 . . . . -0.4(4) no
    C8 N2 C11 C10 . . . . 178.3(5) no
    N4 N3 C13 C12 . . . . -176.4(3) no
    C13 N3 N4 C14 . . . . -82.1(5) no
    C13 N3 N4 C17 . . . . 102.9(4) no
    N4 N3 C13 O1 . . . . -0.9(6) no
    C17 N4 C14 O2 . . . . 177.6(4) no
    N3 N4 C14 O2 . . . . 2.7(7) no
    C14 N4 C17 C22 . . . . -108.1(4) no
    N3 N4 C14 C15A . . . . -162.8(6) no
    C17 N4 C14 C15A . . . . 12.1(8) no
    N3 N4 C17 S2A . . . . -174.3(4) no
    C14 N4 C17 S2A . . . . 10.7(6) no
    N3 N4 C17 C18 . . . . -56.7(4) no
    C14 N4 C17 C18 . . . . 128.3(4) no
    N3 N4 C17 C22 . . . . 67.0(5) no
    C2 C1 C6 C5 . . . . -0.2(6) no
    C6 C1 C2 C3 . . . . -0.5(6) no
    C2 C1 C6 C7 . . . . -179.8(4) no
    C1 C2 C3 Br1 . . . . -179.1(3) no
    C1 C2 C3 C4 . . . . 0.9(7) no
    C2 C3 C4 C5 . . . . -0.6(8) no
    Br1 C3 C4 C5 . . . . 179.4(4) no
    C3 C4 C5 C6 . . . . -0.1(7) no
    C4 C5 C6 C1 . . . . 0.5(6) no
    C4 C5 C6 C7 . . . . -179.9(4) no
    C5 C6 C7 N1 . . . . -7.1(5) no
    C5 C6 C7 C8 . . . . 173.6(4) no
    C1 C6 C7 C8 . . . . -6.8(6) no
    C1 C6 C7 N1 . . . . 172.5(4) no
    C6 C7 C8 N2 . . . . 179.6(4) no
    N1 C7 C8 N2 . . . . 0.3(4) no
    S1 C10 C11 N2 . . . . -0.6(6) no
    S1 C10 C11 C12 . . . . -175.5(4) no
    C10 C11 C12 C13 . . . . 95.9(6) no
    N2 C11 C12 C13 . . . . -78.6(5) no
    C11 C12 C13 N3 . . . . 113.7(4) no
    C11 C12 C13 O1 . . . . -61.9(5) no
    O2 C14 C15A C16A . . . . 50.0(14) no
    N4 C14 C15A S2A . . . . -28.4(9) no
    N4 C14 C15A C16A . . . . -144.1(11) no
    O2 C14 C15A S2A . . . . 165.7(6) no
    S2A C17 C18 C19 . . . . -70.7(4) no
    N4 C17 C18 C19 . . . . 177.4(3) no
    C22 C17 C18 C19 . . . . 54.5(4) no
    S2A C17 C22 C21 . . . . 70.8(5) no
    N4 C17 C22 C21 . . . . -177.3(3) no
    C18 C17 C22 C21 . . . . -53.4(4) no
    C17 C18 C19 C20 . . . . -56.6(4) no
    C18 C19 C20 C21 . . . . 56.5(4) no
    C18 C19 C20 C23 . . . . -176.6(4) no
    C19 C20 C21 C22 . . . . -55.2(4) no
    C23 C20 C21 C22 . . . . 177.5(3) no
    C19 C20 C23 C24 . . . . 127.9(4) no
    C19 C20 C23 C28 . . . . -54.1(6) no
    C21 C20 C23 C24 . . . . -106.2(5) no
    C21 C20 C23 C28 . . . . 71.8(5) no
    C20 C21 C22 C17 . . . . 54.2(4) no
    C20 C23 C24 C25 . . . . -179.2(4) no
    C28 C23 C24 C25 . . . . 2.7(7) no
    C20 C23 C28 C27 . . . . 179.4(4) no
    C24 C23 C28 C27 . . . . -2.5(7) no
    C23 C24 C25 C26 . . . . -0.7(7) no
    C24 C25 C26 O3 . . . . 176.8(4) no
    C24 C25 C26 C27 . . . . -1.6(7) no
    O3 C26 C27 C28 . . . . -176.6(4) no
    C25 C26 C27 C28 . . . . 1.7(7) no
    C26 C27 C28 C23 . . . . 0.4(7) no
loop_
    _geom_hbond_atom_site_label_D
    _geom_hbond_atom_site_label_H
    _geom_hbond_atom_site_label_A
    _geom_hbond_site_symmetry_A
    _geom_hbond_distance_DH
    _geom_hbond_distance_HA
    _geom_hbond_distance_DA
    _geom_hbond_angle_DHA
    _geom_hbond_publ_flag
    N3 H3 O5 4_564 0.86 1.92 2.771(5) 170 yes
    O3 H3A O2 1_545 0.82 1.91 2.713(5) 164 yes
    O4 H4A N1 1_655 0.82 2.07 2.857(5) 161 yes
    O5 H5A O4 2_656 0.82 1.84 2.655(5) 174 yes
    C5 H5 N1 . 0.93 2.53 2.864(6) 101 no
    C31 H31B O1 . 0.96 2.49 3.312(8) 144 yes
    C15A H15A Cg7 2_656 0.98 2.81 3.772(14) 167 yes
    C24 H24 Cg5 1_555 0.93 2.69 3.600(4) 168 yes
_iucr_refine_instructions_details
;
TITL ED4O-HP in P2(1)/c
CELL  0.71073  14.9549  13.2642  17.9393   90.000  109.015   90.000
ZERR     4.00   0.0015   0.0011   0.0017    0.000    0.003    0.000
LATT   1
SYMM  - X, 1/2 + Y, 1/2 - Z
SFAC  C    H    N    O    S    BR
UNIT  128  156  16   20   8    4
MERG   2
OMIT    -3.00  53.00
OMIT     1   0   0
OMIT     1   6   1
OMIT    -1   0   2
DFIX  1.56 0.02 C15A C16A
DFIX  1.56 0.02 C15B C16B
DFIX  1.56 0.02 C31 C32
DFIX  1.35 0.02 C32 O5
DFIX  2.32 0.02 C31 O5
DFIX  1.56 0.02 C29 C30
DFIX  1.35 0.02 C30 O4
DFIX  2.32 0.02 C29 O4
DFIX  1.82  0.02  C17  S2A
DFIX  1.82  0.02  C15A S2A
DFIX  1.82  0.02  C17  S2B
DFIX  1.82  0.02  C15B S2B
FMAP   2
PLAN    5
ACTA
BOND
LIST   4
L.S.   13
WGHT    0.059000    0.100400
FVAR       0.09579   0.60955
MOLE    1
C1    1    0.114986    0.362564    0.524341    11.00000    0.06071    0.05102 =
         0.06223    0.00414    0.00849   -0.00395
AFIX  43
H1    2    0.151619    0.419984    0.527120    11.00000   -1.20000
AFIX   0
C2    1    0.129263    0.279559    0.482127    11.00000    0.07409    0.06552 =
         0.06131    0.00286    0.02276    0.01030
AFIX  43
H2    2    0.174345    0.281427    0.456647    11.00000   -1.20000
AFIX   0
C3    1    0.075199    0.194588    0.478890    11.00000    0.07553    0.04867 =
         0.06396   -0.00473    0.01168    0.00870
C4    1    0.007986    0.190965    0.514961    11.00000    0.06712    0.04980 =
         0.08027   -0.00226    0.01765   -0.00338
AFIX  43
H4    2   -0.028306    0.133190    0.511776    11.00000   -1.20000
AFIX   0
C5    1   -0.005649    0.274361    0.556432    11.00000    0.05543    0.05902 =
         0.06716   -0.00178    0.01727   -0.00064
AFIX  43
H5    2   -0.051582    0.271939    0.581020    11.00000   -1.20000
AFIX   0
C6    1    0.048059    0.362236    0.562231    11.00000    0.04316    0.04852 =
         0.05350    0.00695    0.00787    0.00209
C7    1    0.032900    0.449057    0.606148    11.00000    0.05106    0.05774 =
         0.04947    0.00020    0.01198   -0.00181
C8    1    0.082300    0.537033    0.624423    11.00000    0.04794    0.05086 =
         0.05868   -0.00024    0.01819    0.00262
AFIX  43
H8    2    0.135382    0.555294    0.611364    11.00000   -1.20000
AFIX   0
C9    1   -0.036254    0.537075    0.670402    11.00000    0.06105    0.07473 =
         0.06940   -0.01212    0.02537   -0.00470
C10   1   -0.024396    0.700599    0.732862    11.00000    0.07125    0.09208 =
         0.07212   -0.02162    0.01997    0.00999
AFIX  43
H10   2   -0.030959    0.758834    0.759482    11.00000   -1.20000
AFIX   0
C11   1    0.044431    0.688524    0.702126    11.00000    0.05971    0.05815 =
         0.06135   -0.00517    0.00365    0.01166
C12   1    0.124939    0.756123    0.707238    11.00000    0.06240    0.04442 =
         0.07625   -0.00230    0.00597    0.01124
AFIX  23
H12A  2    0.109186    0.824780    0.716832    11.00000   -1.20000
H12B  2    0.138504    0.754791    0.657928    11.00000   -1.20000
AFIX   0
C13   1    0.211279    0.720850    0.774388    11.00000    0.06431    0.04070 =
         0.06280   -0.00759    0.01126    0.00346
C14   1    0.432107    0.706187    0.844608    11.00000    0.05612    0.04038 =
         0.10695   -0.00257    0.00014    0.00142
PART    1
C15A  1    0.521276    0.647483    0.878486    21.00000    0.05727    0.05936 =
         0.06158    0.00537    0.01922   -0.00282
AFIX  13
H15A  2    0.558935    0.647830    0.842853    21.00000   -1.20000
AFIX   0
C16A  1    0.578924    0.684242    0.959780    21.00000    0.11443    0.06961 =
         0.05988    0.01194   -0.00622   -0.03381
AFIX  33
H16A  2    0.635623    0.644804    0.979239    21.00000   -1.50000
H16B  2    0.542490    0.677447    0.994760    21.00000   -1.50000
H16C  2    0.595243    0.753802    0.956929    21.00000   -1.50000
AFIX   0
S2A   5    0.480379    0.521095    0.889317    21.00000    0.09817    0.04401 =
         0.09217    0.00774   -0.04228    0.01352
PART    2
C15B  1    0.495429    0.644145    0.921880   -21.00000    0.03713    0.03923 =
         0.06134   -0.00135    0.01930   -0.00157
AFIX  13
H15B  2    0.471403    0.652068    0.966260   -21.00000   -1.20000
AFIX   0
C16B  1    0.594380    0.689172    0.939831   -21.00000    0.08598    0.12227 =
         0.06681    0.06538    0.00173    0.00065
AFIX  33
H16D  2    0.636830    0.657501    0.985944   -21.00000   -1.50000
H16E  2    0.592062    0.760288    0.948973   -21.00000   -1.50000
H16F  2    0.616350    0.677988    0.895844   -21.00000   -1.50000
AFIX   0
S2B   5    0.482702    0.514469    0.884901   -21.00000    0.09621    0.04227 =
         0.11736   -0.00095    0.00998   -0.00573
PART    0
C17   1    0.372340    0.535957    0.805882    11.00000    0.05368    0.03157 =
         0.05585    0.00236    0.01298    0.00229
C18   1    0.290230    0.485954    0.822717    11.00000    0.08035    0.04243 =
         0.06475   -0.00737    0.03831   -0.00525
AFIX  23
H18A  2    0.231593    0.506138    0.783017    11.00000   -1.20000
H18B  2    0.288186    0.508265    0.873630    11.00000   -1.20000
AFIX   0
C19   1    0.298784    0.371680    0.822809    11.00000    0.08634    0.03394 =
         0.07355   -0.00090    0.04107   -0.00435
AFIX  23
H19A  2    0.354287    0.351147    0.865806    11.00000   -1.20000
H19B  2    0.243784    0.341901    0.831531    11.00000   -1.20000
AFIX   0
C20   1    0.306495    0.333247    0.746273    11.00000    0.06180    0.03233 =
         0.05405    0.00191    0.01437    0.00577
AFIX  13
H20   2    0.249172    0.354941    0.704515    11.00000   -1.20000
AFIX   0
C21   1    0.389046    0.381910    0.729394    11.00000    0.08269    0.03830 =
         0.07651   -0.00024    0.03880    0.00348
AFIX  23
H21A  2    0.390424    0.359578    0.678291    11.00000   -1.20000
H21B  2    0.447447    0.360482    0.768794    11.00000   -1.20000
AFIX   0
C22   1    0.382923    0.496882    0.729864    11.00000    0.07888    0.03660 =
         0.07267    0.00518    0.03452    0.00140
AFIX  23
H22A  2    0.439635    0.525241    0.723219    11.00000   -1.20000
H22B  2    0.329242    0.518814    0.685776    11.00000   -1.20000
AFIX   0
C23   1    0.309446    0.219328    0.742546    11.00000    0.05326    0.03342 =
         0.05483    0.00105    0.01498    0.00198
C24   1    0.248895    0.168712    0.680380    11.00000    0.06918    0.04234 =
         0.05621    0.00455    0.01252    0.00275
AFIX  43
H24   2    0.206350    0.205433    0.640084    11.00000   -1.20000
AFIX   0
C25   1    0.248431    0.064653    0.675051    11.00000    0.08096    0.04131 =
         0.06074   -0.00563    0.00706   -0.00407
AFIX  43
H25   2    0.205760    0.032331    0.632071    11.00000   -1.20000
AFIX   0
C26   1    0.311203    0.009689    0.733472    11.00000    0.07285    0.02765 =
         0.06881   -0.00081    0.02528    0.00032
C27   1    0.375087    0.057683    0.795334    11.00000    0.06365    0.03961 =
         0.06860    0.00850    0.01155    0.00499
AFIX  43
H27   2    0.419012    0.020827    0.834584    11.00000   -1.20000
AFIX   0
C28   1    0.373836    0.161848    0.799064    11.00000    0.06565    0.03826 =
         0.07002    0.00059    0.00626   -0.00255
AFIX  43
H28   2    0.417958    0.194196    0.841152    11.00000   -1.20000
AFIX   0
N1    3   -0.042359    0.449396    0.635252    11.00000    0.06679    0.07235 =
         0.07122   -0.00957    0.02679   -0.01241
N2    3    0.037833    0.592878    0.665862    11.00000    0.05129    0.06032 =
         0.05226   -0.00757    0.01021    0.00034
N3    3    0.281356    0.686138    0.748938    11.00000    0.06240    0.03520 =
         0.04552   -0.00237    0.00567    0.00215
AFIX  43
H3    2    0.275480    0.688907    0.699671    11.00000   -1.20000
AFIX   0
N4    3    0.362179    0.646330    0.802163    11.00000    0.05422    0.03178 =
         0.05666    0.00335    0.00468    0.00328
O1    4    0.214134    0.718518    0.842328    11.00000    0.08520    0.11181 =
         0.05618   -0.01313    0.01752    0.01828
O2    4    0.430358    0.798051    0.842855    11.00000    0.07667    0.03319 =
         0.13634   -0.00401   -0.00188   -0.00463
O3    4    0.305025   -0.092573    0.727788    11.00000    0.11403    0.02914 =
         0.09827   -0.00349    0.01634    0.00025
AFIX 147
H3A   2    0.350295   -0.117905    0.761660    11.00000   -1.50000
AFIX   0
S1    5   -0.101002    0.599378    0.719488    11.00000    0.09331    0.11399 =
         0.10816   -0.03210    0.05803   -0.01107
BR1   6    0.095390    0.080067    0.422606    11.00000    0.13753    0.06187 =
         0.10375   -0.01226    0.04604    0.01049
MOLE    2
C29   1    0.629022    0.500184    0.492305    11.00000    0.15182    0.29309 =
         0.14860    0.04549    0.05121    0.11341
AFIX  33
H29A  2    0.582407    0.521596    0.515187    11.00000   -1.50000
H29B  2    0.601407    0.452018    0.451313    11.00000   -1.50000
H29C  2    0.651034    0.557424    0.470508    11.00000   -1.50000
AFIX   0
C30   1    0.707288    0.454490    0.552122    11.00000    0.09790    0.13265 =
         0.10300   -0.01365    0.03798    0.00528
AFIX  23
H30A  2    0.734994    0.502862    0.593819    11.00000   -1.20000
H30B  2    0.685026    0.397333    0.574882    11.00000   -1.20000
AFIX   0
O4    4    0.775355    0.422594    0.519805    11.00000    0.06834    0.09471 =
         0.09228   -0.01488    0.02452   -0.00127
AFIX 147
H4A   2    0.826312    0.416269    0.554965    11.00000   -1.50000
AFIX   0
MOLE    3
C31   1    0.278637    0.642546    1.028223    11.00000    0.29620    0.15301 =
         0.12014    0.02666    0.00195   -0.03180
AFIX  33
H31A  2    0.311321    0.589192    1.011725    11.00000   -1.50000
H31B  2    0.237720    0.676735    0.982689    11.00000   -1.50000
H31C  2    0.241702    0.614812    1.058138    11.00000   -1.50000
AFIX   0
C32   1    0.341541    0.707860    1.072948    11.00000    0.25335    0.10055 =
         0.14273    0.02757    0.03805    0.01545
AFIX  23
H32A  2    0.378835    0.738233    1.043640    11.00000   -1.20000
H32B  2    0.383646    0.675193    1.119585    11.00000   -1.20000
AFIX   0
O5    4    0.279004    0.787116    1.095062    11.00000    0.23187    0.07854 =
         0.08742    0.00676    0.08191    0.03033
AFIX 147
H5A   2    0.258286    0.826776    1.058406    11.00000   -1.50000
HKLF    4
REM  ED4O-HP in P2(1)/c
REM R1 =  0.0560 for   2926 Fo > 4sig(Fo)  and  0.1708 for all   6971 data
REM    428 parameters refined using     12 restraints
END
WGHT      0.0590      0.1005
REM Highest difference peak  0.442,  deepest hole -0.362,  1-sigma level  0.047
Q1    1   0.2489  0.7140  1.0508  11.00000  0.05    0.44
Q2    1   0.0271  0.0749  0.4335  11.00000  0.05    0.37
Q3    1   0.3596  0.7020  1.0104  11.00000  0.05    0.31
Q4    1   0.3514  0.6964  1.0896  11.00000  0.05    0.23
Q5    1   0.1606  0.4044  0.5414  11.00000  0.05    0.21
;
