# Supplementary material for: 2-[6-(4-Bromo­phen­yl)imidazo[2,1-b][1,3]thia­zol-3-yl]-N-[8-(4-hy­droxy­phen­yl)-2-methyl-3-oxo-1-thia-4-aza­spiro­[4.5]decan-4-yl]acetamide ethanol disolvate
Source: Acta Crystallogr Sect E Struct Rep Online. 2012 Apr 21;68(Pt 5):o1505–6. doi: 10.1107/S1600536812015371 (PMC3344614; doi:10.1107/S1600536812015371)
Supplement: Supplementary file 2 [file e-68-o1505-Isup2.hkl]

# 
# h,k,l, Fc-squared, Fo-squared, sigma(Fo-squared) and status flag 
# 
data_I
_shelx_title ' ED4O-HP in P2(1)/c' 
_shelx_refln_list_code          4 
_shelx_F_calc_maximum      332.84 
_exptl_crystal_F_000      1464.00 
_reflns_d_resolution_high  0.7965 
 
loop_ 
 _symmetry_equiv_pos_as_xyz 
 'x, y, z' 
 '-x, y+1/2, -z+1/2' 
 '-x, -y, -z' 
 'x, -y-1/2, z-1/2' 
 
_cell_length_a    14.9549 
_cell_length_b    13.2642 
_cell_length_c    17.9393 
_cell_angle_alpha  90.000 
_cell_angle_beta  109.015 
_cell_angle_gamma  90.000 
 
_shelx_F_squared_multiplier     1.000 
 
loop_ 
 _refln_index_h 
 _refln_index_k 
 _refln_index_l 
 _refln_F_squared_calc 
 _refln_F_squared_meas 
 _refln_F_squared_sigma 
 _refln_observed_status 
   2   0   0     2714.68     3259.75     79.28 o 
   3   0   0    44431.45    44308.96   1009.39 o 
   4   0   0      233.35      224.03     21.73 o 
   5   0   0    15412.16    14579.47    342.74 o 
   6   0   0     8878.64     9162.07    257.76 o 
   7   0   0      999.53     1080.17     81.47 o 
   8   0   0      998.64     1181.24     62.51 o 
   9   0   0      155.61      220.72     45.61 o 
  10   0   0     2597.58     2581.28    173.28 o 
  11   0   0        9.67        7.48     49.16 o 
  12   0   0     1015.53     1037.95     91.70 o 
  13   0   0        2.13       29.42     86.09 o 
  14   0   0       15.74       41.41     98.08 o 
  15   0   0      623.87      723.63    147.12 o 
  16   0   0        6.62      -77.38    115.52 o 
  17   0   0       14.42      148.21    132.96 o 
   1   1   0      248.35      285.73     10.60 o 
   2   1   0     9828.93     9947.34    173.70 o 
   3   1   0    21991.22    21803.60    378.06 o 
   4   1   0     6548.69     6271.06    107.69 o 
   5   1   0     1058.46     1051.94     29.10 o 
   6   1   0      870.71     1015.13     50.20 o 
   7   1   0     2247.26     2029.36     60.45 o 
   8   1   0      269.42      217.89     26.10 o 
   9   1   0       82.18       74.74     25.49 o 
  10   1   0      122.80       96.47     33.89 o 
  11   1   0      140.74      242.05     41.18 o 
  12   1   0       20.66       35.28     38.93 o 
  13   1   0      590.25      775.22    103.43 o 
  14   1   0       77.03       78.03     73.59 o 
  15   1   0      100.20      153.70     83.73 o 
  16   1   0        0.17       78.05     85.55 o 
  17   1   0        8.78       -1.70     88.11 o 
   0   2   0     1494.33     1552.96     73.02 o 
   1   2   0      289.34      242.65      8.15 o 
   2   2   0     4073.50     4618.32     77.68 o 
   3   2   0       89.54      104.68      9.89 o 
   4   2   0     1488.11     1386.55     30.71 o 
   5   2   0     9021.51     8876.46    161.63 o 
   6   2   0      180.58      181.70     22.98 o 
   7   2   0     6221.40     5684.92    140.42 o 
   8   2   0      204.42      220.82     26.77 o 
   9   2   0     1269.50     1277.05     53.88 o 
  10   2   0       81.20      126.40     30.23 o 
  11   2   0       90.01       64.95     48.45 o 
  12   2   0        9.34      -32.46     56.97 o 
  13   2   0       35.40      122.66     52.70 o 
  14   2   0      261.48      299.60     65.82 o 
  15   2   0      116.79      102.92     74.74 o 
  16   2   0       77.64      105.36     85.90 o 
  17   2   0       21.21       54.79     92.46 o 
   1   3   0    16214.32    17907.38    332.48 o 
   2   3   0    15844.16    16220.72    280.97 o 
   3   3   0    17712.42    17080.13    278.47 o 
   4   3   0      703.88      748.81     23.84 o 
   5   3   0      338.17      372.73     23.39 o 
   6   3   0     1301.25     1278.78     44.30 o 
   7   3   0     8191.10     8304.83    185.57 o 
   8   3   0     2075.92     2022.37     88.74 o 
   9   3   0      699.68      710.04     59.93 o 
  10   3   0        3.34        6.61     28.89 o 
  11   3   0       72.94       93.18     30.93 o 
  12   3   0      620.02      619.24     65.07 o 
  13   3   0       28.79       31.78     52.37 o 
  14   3   0        0.96      -20.71     54.91 o 
  15   3   0        9.10       29.64     72.31 o 
  16   3   0        1.69       92.98    176.55 o 
  17   3   0       19.56      -82.93     82.62 o 
   0   4   0      560.98      593.81     53.40 o 
   1   4   0     4825.70     4850.70    210.88 o 
   2   4   0      126.06      153.29      8.70 o 
   3   4   0      176.20      213.65     12.10 o 
   4   4   0     4743.59     4749.30     89.82 o 
   5   4   0     2499.68     2461.13     58.45 o 
   6   4   0     2180.83     2227.04     57.11 o 
   7   4   0      386.14      461.76     34.62 o 
   8   4   0       55.95       96.24     29.13 o 
   9   4   0       32.80       54.36     26.68 o 
  10   4   0        5.10      -40.23     26.82 o 
  11   4   0       80.06       54.87     42.78 o 
  12   4   0        6.15        7.28     46.20 o 
  13   4   0       72.15      115.09     51.35 o 
  14   4   0      129.56       32.25     58.96 o 
  15   4   0       62.71      145.53     80.39 o 
  16   4   0        9.61       14.38     83.99 o 
  17   4   0        4.24      -18.42     86.89 o 
   1   5   0     1716.01     1687.65     62.80 o 
   2   5   0     1091.91     1078.56     33.82 o 
   3   5   0      310.31      312.06     14.99 o 
   4   5   0     1818.57     1993.81     43.94 o 
   5   5   0      505.42      583.43     33.39 o 
   6   5   0        4.92        8.64     16.77 o 
   7   5   0      215.24      179.45     24.33 o 
   8   5   0        4.73       17.51     22.90 o 
   9   5   0       83.32       49.94     26.71 o 
  10   5   0       27.87       28.91     34.16 o 
  11   5   0      124.08       38.03     43.93 o 
  12   5   0      338.84      262.16     54.72 o 
  13   5   0       27.82       60.35     52.77 o 
  14   5   0       21.05      -34.03     56.81 o 
  15   5   0        4.50      -17.04     59.11 o 
  16   5   0        3.22       15.02    102.99 o 
   0   6   0      548.39      541.63     37.05 o 
   1   6   0    29323.85    30342.89    977.86 o 
   2   6   0        7.44       94.89     17.96 o 
   3   6   0     1895.00     2097.15     42.73 o 
   4   6   0     3935.53     3588.08     76.30 o 
   5   6   0     1447.14     1326.28     51.44 o 
   6   6   0     3094.71     3045.64     79.51 o 
   7   6   0      179.46      168.04     27.18 o 
   8   6   0        0.73        0.68     27.21 o 
   9   6   0     2161.91     2250.02    100.52 o 
  10   6   0      292.33      259.45     61.37 o 
  11   6   0       13.42      -51.24     53.68 o 
  12   6   0       25.70       17.92     46.94 o 
  13   6   0        3.08      -20.62     56.02 o 
  14   6   0       36.45      -60.91     55.22 o 
  15   6   0        1.67      -74.07     60.76 o 
  16   6   0       28.72     -118.27     78.85 o 
   1   7   0       94.31      118.69     15.70 o 
   2   7   0      728.41      608.52     98.28 o 
   3   7   0     3847.94     3853.45     78.66 o 
   4   7   0        4.59       25.29     13.06 o 
   5   7   0        4.02      -15.03     16.69 o 
   6   7   0     1346.49     1384.80     48.87 o 
   7   7   0      650.20      667.65     40.64 o 
   8   7   0      684.63      727.78     65.75 o 
   9   7   0      184.53      155.08     36.03 o 
  10   7   0      494.71      400.46     52.09 o 
  11   7   0       22.79       28.11     44.61 o 
  12   7   0       25.50      -33.13     47.12 o 
  13   7   0        2.95      -23.79     51.56 o 
  14   7   0       12.43       64.40     59.75 o 
  15   7   0        5.37       38.60     64.02 o 
  16   7   0        8.24       59.89     68.80 o 
   0   8   0     3189.57     3208.37    156.93 o 
   1   8   0     3695.93     4109.10    115.54 o 
   2   8   0      188.86      263.53     37.60 o 
   3   8   0      521.10      567.67     43.10 o 
   4   8   0       61.41       62.46     16.26 o 
   5   8   0      125.71      125.46     17.66 o 
   6   8   0     2142.17     2043.30     54.99 o 
   7   8   0        1.65       -0.34     25.59 o 
   8   8   0      293.68      297.81     40.51 o 
   9   8   0       16.97       41.23     33.09 o 
  10   8   0       50.52       37.77     41.27 o 
  11   8   0       71.51      134.61     48.60 o 
  12   8   0       90.61      124.96     53.17 o 
  13   8   0        2.24      -30.89     57.45 o 
  14   8   0        7.22       32.86     60.84 o 
  15   8   0       23.96      170.47     68.78 o 
   1   9   0       25.66       55.98     21.10 o 
   2   9   0     4125.10     3903.30    114.49 o 
   3   9   0     4331.93     4186.32    106.90 o 
   4   9   0      166.23      219.82     24.06 o 
   5   9   0      144.80       86.16     29.43 o 
   6   9   0      105.61       98.30     20.41 o 
   7   9   0     1493.37     1505.98     60.63 o 
   8   9   0     2226.56     2094.12     78.81 o 
   9   9   0       12.19       -6.55     41.36 o 
  10   9   0      464.33      407.71     52.58 o 
  11   9   0        1.93      -39.66     50.26 o 
  12   9   0        8.42       19.11     52.54 o 
  13   9   0      152.19      102.85     65.08 o 
  14   9   0       22.64       71.82     72.93 o 
   0  10   0     1906.89     1862.46    103.53 o 
   1  10   0        6.45       16.84     21.47 o 
   2  10   0       29.92        7.04     28.63 o 
   3  10   0       22.70       42.00     29.57 o 
   4  10   0       13.83       34.78     21.24 o 
   5  10   0      345.56      336.36     35.55 o 
   6  10   0      161.30      170.40     44.35 o 
   7  10   0      494.29      477.76     49.86 o 
   8  10   0      416.50      374.72     39.43 o 
   9  10   0      143.73      117.55     39.70 o 
  10  10   0      280.84      307.68     58.65 o 
  11  10   0        4.16       13.96     63.75 o 
  12  10   0       30.61       76.69     61.43 o 
  13  10   0        2.25      -33.61     69.20 o 
  14  10   0        5.56       33.33     90.45 o 
   1  11   0      530.26      605.93     59.94 o 
   2  11   0       11.08       30.51     43.59 o 
   3  11   0      560.14      597.45     41.52 o 
   4  11   0       32.37       26.71     29.37 o 
   5  11   0      626.42      719.90     55.16 o 
   6  11   0       29.83      -28.47     37.87 o 
   7  11   0       12.02       42.79     43.19 o 
   8  11   0      271.43      374.04     46.34 o 
   9  11   0        0.71      -15.55     40.57 o 
  10  11   0      127.06      173.63     54.13 o 
  11  11   0       16.68      -27.06     53.35 o 
  12  11   0        0.04      138.37     63.62 o 
  13  11   0        6.77       -6.68     93.18 o 
   0  12   0      220.59      184.18     42.50 o 
   1  12   0      252.15      227.47     29.85 o 
   2  12   0       87.55      118.79     50.13 o 
   3  12   0       64.61       85.68     43.59 o 
   4  12   0      173.90      143.11     26.63 o 
   5  12   0      887.91      808.63     98.08 o 
   6  12   0       83.39       96.65     41.89 o 
   7  12   0       50.62      109.82     47.76 o 
   8  12   0      101.13       -7.63     64.30 o 
   9  12   0       23.37      -27.24     68.66 o 
  10  12   0       57.28       23.98     79.56 o 
  11  12   0        7.23      155.84     93.72 o 
  12  12   0        4.36      -54.49     90.45 o 
   1  13   0       11.21       37.45     28.28 o 
   2  13   0        5.67       -1.09     49.04 o 
   3  13   0        2.06       21.80     55.58 o 
   4  13   0       35.16       27.22     25.45 o 
   5  13   0       18.72        2.74     28.54 o 
   6  13   0        9.71      -17.65     50.55 o 
   7  13   0      121.18      215.78     65.39 o 
   8  13   0        5.50       -7.63     63.21 o 
   9  13   0      144.83      156.93     77.38 o 
  10  13   0       25.26      -68.66     78.47 o 
  11  13   0       52.25       66.48     92.63 o 
   0  14   0      545.22      585.47     44.62 o 
   1  14   0        2.23      -30.25     25.94 o 
   2  14   0        1.16       50.13     52.31 o 
   3  14   0       10.62      -14.17     61.03 o 
   4  14   0       27.82      162.38     70.84 o 
   5  14   0       27.49       63.22     30.81 o 
   6  14   0       15.76      -14.99     33.37 o 
   7  14   0       23.77        2.63     42.76 o 
   8  14   0        9.15      -48.51     45.08 o 
   9  14   0       53.08      165.65     79.56 o 
   1  15   0       32.40       17.54     36.55 o 
   2  15   0      379.55      422.92     52.40 o 
   3  15   0       38.36       31.60     64.30 o 
   4  15   0      342.30      249.56     80.65 o 
   5  15   0       34.38       14.70     30.68 o 
   6  15   0      133.10      150.41     39.68 o 
   7  15   0       69.37       68.11     42.38 o 
   0  16   0       28.80      -23.08     34.23 o 
   1  16   0        5.28       40.44     39.68 o 
   2  16   0        0.07      -62.29     41.53 o 
   3  16   0       13.39       23.58     49.25 o 
   4  16   0        2.68       70.84     74.11 o 
 -17   1   1        1.97      -43.08     85.92 o 
 -16   1   1        6.75       23.68     81.30 o 
 -15   1   1        9.82       32.47    102.44 o 
 -14   1   1       28.26       31.61     70.29 o 
 -13   1   1      156.25       96.48     52.31 o 
 -12   1   1      587.72      586.11    115.61 o 
 -11   1   1      156.38      192.20     38.97 o 
 -10   1   1     3303.00     3298.99    109.79 o 
  -9   1   1       54.27      106.30     25.63 o 
  -8   1   1      451.49      533.99     48.38 o 
  -7   1   1      353.54      358.13     26.01 o 
  -6   1   1      538.69      526.41     24.82 o 
  -5   1   1    12700.42    12372.59    206.57 o 
  -4   1   1       90.14       78.86     12.56 o 
  -3   1   1    21193.69    21074.89    365.35 o 
  -2   1   1     1756.21     1724.01     33.52 o 
  -1   1   1     6872.24     6810.76    156.11 o 
   0   1   1     1605.77     1501.51     48.47 o 
   1   1   1     1089.32     1133.03     21.03 o 
   2   1   1      143.79      157.96      8.90 o 
   3   1   1      363.19      384.73     15.48 o 
   4   1   1       10.60        2.29      9.01 o 
   5   1   1     7615.05     7368.50    136.69 o 
   6   1   1       23.43       50.43     15.98 o 
   7   1   1      373.96      355.12     27.72 o 
   8   1   1       52.69       34.78     22.97 o 
   9   1   1      213.72      265.16     31.48 o 
  10   1   1        2.79      -28.28     31.03 o 
  11   1   1      926.45     1040.65     63.39 o 
  12   1   1      241.53      250.67     46.96 o 
  13   1   1        0.19       43.47     52.70 o 
  14   1   1        6.06      -18.23     68.17 o 
  15   1   1       94.53      230.78     87.04 o 
  16   1   1        4.67        3.94     80.84 o 
  17   1   1        1.54       30.51     90.16 o 
 -17   2   1       13.46      109.50     89.57 o 
 -16   2   1       15.84      117.41     83.39 o 
 -15   2   1      174.53      190.17     79.37 o 
 -14   2   1       92.36      176.83     59.81 o 
 -13   2   1      376.12      406.61    109.45 o 
 -12   2   1       30.07        4.02     37.94 o 
 -11   2   1      289.43      227.16     35.02 o 
 -10   2   1      130.76      199.10     31.74 o 
  -9   2   1      688.63      633.68     56.07 o 
  -8   2   1     4540.88     4423.99    109.51 o 
  -7   2   1       54.57       36.46     19.85 o 
  -6   2   1      133.05      140.61     20.85 o 
  -5   2   1      480.68      469.91     20.13 o 
  -4   2   1      219.71      212.70     12.11 o 
  -3   2   1     2599.92     2856.49     51.17 o 
  -2   2   1     2205.88     2172.25     35.95 o 
  -1   2   1     3165.53     3323.86     63.97 o 
   0   2   1     6420.44     6618.31    123.98 o 
   1   2   1     3711.25     3705.97     55.45 o 
   2   2   1     8139.17     7951.38    131.43 o 
   3   2   1      371.98      437.86     15.17 o 
   4   2   1     2900.08     2817.94     53.92 o 
   5   2   1     8218.02     8527.27    185.68 o 
   6   2   1      322.05      362.81     29.33 o 
   7   2   1     3823.39     3719.29    198.04 o 
   8   2   1      304.92      296.29     29.43 o 
   9   2   1     1054.71     1203.87     53.27 o 
  10   2   1      191.18      205.18     32.98 o 
  11   2   1       43.96      -17.97     39.95 o 
  12   2   1       19.34       46.78     49.30 o 
  13   2   1        0.49       36.05     51.13 o 
  14   2   1       55.46       50.55     71.55 o 
  15   2   1        0.46      -63.59     75.11 o 
  16   2   1        4.73       -3.82     84.36 o 
  17   2   1        5.17       49.35     91.97 o 
 -17   3   1        3.00       42.50     87.85 o 
 -16   3   1        3.71      -31.39     76.10 o 
 -15   3   1        3.25      -43.27     73.57 o 
 -14   3   1       79.90      147.96     58.43 o 
 -13   3   1      375.14      398.87     62.29 o 
 -12   3   1       43.37       14.33     43.41 o 
 -11   3   1       42.50       46.93     32.38 o 
 -10   3   1      157.65      181.92     35.30 o 
  -9   3   1      238.01      376.52     80.38 o 
  -8   3   1     1039.38     1024.40     80.32 o 
  -7   3   1     1274.88     1571.01     53.17 o 
  -6   3   1      821.71      759.12     30.61 o 
  -5   3   1     1008.06     1088.58     44.48 o 
  -4   3   1     2544.84     2728.22     55.15 o 
  -3   3   1    17271.10    17527.57    268.56 o 
  -2   3   1      777.76      824.49     17.44 o 
  -1   3   1     1051.21     1080.68     30.07 o 
   0   3   1     3120.80     3066.65     72.05 o 
   1   3   1      599.21      714.50     14.61 o 
   2   3   1      196.47      194.19      9.75 o 
   3   3   1       41.61       14.97      9.27 o 
   4   3   1     1941.64     1917.20     45.23 o 
   5   3   1     2106.11     2102.22     52.32 o 
   6   3   1       84.60       59.52     25.54 o 
   7   3   1      260.74      280.42     32.33 o 
   8   3   1      205.53      319.89     45.83 o 
   9   3   1      110.65       84.01     23.51 o 
  10   3   1      143.24      100.90     34.70 o 
  11   3   1        1.11      -10.21     42.72 o 
  12   3   1       67.28       93.41     77.65 o 
  13   3   1       93.90       94.55     54.35 o 
  14   3   1        2.92        8.02     62.00 o 
  15   3   1       17.34      -14.99     75.13 o 
  16   3   1       17.39      -20.61     82.52 o 
  17   3   1       56.49       36.89     94.21 o 
 -17   4   1        9.61      -47.29     84.36 o 
 -16   4   1       27.79       19.48     79.91 o 
 -15   4   1        0.61      -47.17     57.29 o 
 -14   4   1       45.66       77.37     57.15 o 
 -13   4   1       83.27       67.73     52.38 o 
 -12   4   1       52.47      -39.30     43.32 o 
 -11   4   1        2.69        3.73     39.97 o 
 -10   4   1      101.19       76.89     29.30 o 
  -9   4   1      667.93      667.59     40.04 o 
  -8   4   1     2661.82     2728.78     76.81 o 
  -7   4   1     1391.26     1413.34     50.34 o 
  -6   4   1      267.68      243.67     22.76 o 
  -5   4   1      219.59      230.11     17.81 o 
  -4   4   1     5993.80     6368.62    116.95 o 
  -3   4   1     3983.90     4230.13     78.14 o 
  -2   4   1     3564.91     3914.28     76.96 o 
  -1   4   1    14250.82    14684.80    388.84 o 
   0   4   1     6124.16     6282.60    144.93 o 
   1   4   1     1628.54     1557.03     36.22 o 
   2   4   1    21490.03    21856.46    353.41 o 
   3   4   1       44.46      103.29     11.72 o 
   4   4   1       52.97       36.83     11.84 o 
   5   4   1       10.02       50.94     15.34 o 
   6   4   1        1.91        4.52     18.01 o 
   7   4   1     1981.40     2056.64     62.63 o 
   8   4   1      465.44      516.33     36.48 o 
   9   4   1      227.80      183.92     31.58 o 
  10   4   1        1.48      -14.94     28.50 o 
  11   4   1       16.07       49.07     43.48 o 
  12   4   1      115.69      174.22     53.72 o 
  13   4   1        0.74      -24.90     52.67 o 
  14   4   1        0.27       -6.72     58.03 o 
  15   4   1        1.18      155.70     83.83 o 
  16   4   1        3.91      -27.58     94.27 o 
 -17   5   1       15.96      -86.02     83.48 o 
 -16   5   1        0.35       15.79     82.07 o 
 -15   5   1       16.50      -22.24     57.11 o 
 -14   5   1       15.76      -13.14     55.22 o 
 -13   5   1       50.14      113.28     68.60 o 
 -12   5   1        9.57       29.29     46.14 o 
 -11   5   1      628.30      695.23     62.45 o 
 -10   5   1      179.17      102.13     30.52 o 
  -9   5   1       11.93        9.75     24.86 o 
  -8   5   1      245.85      231.76     27.48 o 
  -7   5   1       53.46       46.33     20.79 o 
  -6   5   1     2597.90     2529.45     62.14 o 
  -5   5   1     1228.38     1297.67     38.59 o 
  -4   5   1     4479.34     4336.44     82.36 o 
  -3   5   1     1575.26     1776.82     40.06 o 
  -2   5   1      258.94      258.69     20.11 o 
  -1   5   1    10298.42    10831.54    354.86 o 
   0   5   1       62.12       27.17     11.03 o 
   1   5   1      111.15      110.72     15.87 o 
   2   5   1       28.05       50.55     12.35 o 
   3   5   1     4062.01     4360.54     81.92 o 
   4   5   1     2622.69     2703.59     61.18 o 
   5   5   1     2756.41     2752.83     64.79 o 
   6   5   1      163.64      150.95     20.63 o 
   7   5   1      378.68      443.69     31.33 o 
   8   5   1      385.57      330.36     46.88 o 
   9   5   1       86.68       73.99     28.23 o 
  10   5   1      614.04      546.06     55.01 o 
  11   5   1        4.07      -57.08     39.07 o 
  12   5   1       25.38      101.10     50.17 o 
  13   5   1       24.14       46.12     57.11 o 
  14   5   1        1.96       -9.50     59.53 o 
  15   5   1       29.07      -24.28     75.33 o 
  16   5   1        5.60      -43.91     78.35 o 
 -16   6   1        5.27       59.43     65.58 o 
 -15   6   1        0.28       89.65     63.81 o 
 -14   6   1        4.45      -22.86     54.96 o 
 -13   6   1       58.34      110.84     54.61 o 
 -12   6   1      140.11      123.29     50.99 o 
 -11   6   1        2.68      -19.54     40.36 o 
 -10   6   1      166.75      257.60     44.41 o 
  -9   6   1       56.40      121.81     28.99 o 
  -8   6   1       92.58      146.82     26.44 o 
  -7   6   1      190.20      128.73     26.27 o 
  -6   6   1       22.38        4.73     18.18 o 
  -5   6   1      681.75      710.43     30.67 o 
  -4   6   1       90.24      142.18     14.08 o 
  -3   6   1       18.06       62.19     14.02 o 
  -2   6   1     5112.20     5619.23    157.09 o 
  -1   6   1     4334.11     4355.92    149.50 o 
   0   6   1     8972.11    10020.51    266.56 o 
   2   6   1      382.51      418.12     16.49 o 
   3   6   1     1481.67     1606.80     36.37 o 
   4   6   1     5089.93     5280.46    108.03 o 
   5   6   1      991.95     1014.64     39.06 o 
   6   6   1       12.36       21.59     20.50 o 
   7   6   1      495.36      482.77     49.23 o 
   8   6   1        2.42       40.94     28.73 o 
   9   6   1      903.35     1053.33    104.60 o 
  10   6   1       50.89       88.49     42.56 o 
  11   6   1      212.67      214.04     50.73 o 
  12   6   1       21.92       42.16     65.93 o 
  13   6   1       46.84       45.49     56.07 o 
  14   6   1        7.09       23.47     58.72 o 
  15   6   1        2.87      -37.05     69.10 o 
  16   6   1        5.52       -4.39     83.01 o 
 -16   7   1        3.31       42.26     65.73 o 
 -15   7   1        5.88       71.31     79.78 o 
 -14   7   1        1.69       74.06     94.28 o 
 -13   7   1        0.13       15.81     56.64 o 
 -12   7   1        0.08      -26.15     45.27 o 
 -11   7   1      382.23      397.03     97.02 o 
 -10   7   1       18.48       25.58     39.51 o 
  -9   7   1      812.44      826.94     74.66 o 
  -8   7   1       36.10       57.87     28.15 o 
  -7   7   1      102.03      183.93     28.17 o 
  -6   7   1     2999.11     3115.69     89.25 o 
  -5   7   1     1746.43     1664.83     49.04 o 
  -4   7   1     4106.70     4061.25     76.74 o 
  -3   7   1       11.58       34.73     19.42 o 
  -2   7   1     3004.34     3184.23     95.42 o 
  -1   7   1     8218.72     8413.00    356.85 o 
   0   7   1      106.29       87.42     16.64 o 
   1   7   1     1919.93     1842.11     36.69 o 
   2   7   1     6582.28     6845.66    144.72 o 
   3   7   1       46.75       45.83     12.79 o 
   4   7   1     5152.73     4827.42     99.83 o 
   5   7   1       94.77       78.66     17.78 o 
   6   7   1     1480.25     1618.78     67.09 o 
   7   7   1      730.00      801.72     44.90 o 
   8   7   1      430.16      286.31     71.26 o 
   9   7   1        1.08      -22.94     31.82 o 
  10   7   1      191.84      196.56     46.04 o 
  11   7   1       25.55      -34.51     43.74 o 
  12   7   1       85.75       15.76     49.98 o 
  13   7   1        0.62      -76.95     51.30 o 
  14   7   1       40.20       27.61     60.79 o 
  15   7   1        7.18        2.63     65.64 o 
 -15   8   1        0.16      -81.48     60.29 o 
 -14   8   1       21.21       33.06     56.83 o 
 -13   8   1       73.28       -4.04     53.36 o 
 -12   8   1      121.18      167.75     52.22 o 
 -11   8   1      456.03      495.02     58.60 o 
 -10   8   1       63.82       59.34     41.60 o 
  -9   8   1        5.32       79.60     41.85 o 
  -8   8   1       94.96       58.57     29.66 o 
  -7   8   1      590.41      579.23     43.10 o 
  -6   8   1       10.92       -8.01     20.42 o 
  -5   8   1       80.46       99.41     16.31 o 
  -4   8   1       19.48       28.16     14.04 o 
  -3   8   1     1718.41     1824.60     73.02 o 
  -2   8   1     2882.17     2905.54    109.81 o 
  -1   8   1      177.35      224.87     20.89 o 
   0   8   1     1137.51     1104.57     52.29 o 
   1   8   1     3956.49     4114.22     81.11 o 
   2   8   1        7.88       13.86     10.59 o 
   3   8   1     1833.43     2085.91     53.58 o 
   4   8   1     1966.15     2161.66     57.98 o 
   5   8   1      780.48      752.40     31.01 o 
   6   8   1       34.60       32.10     20.05 o 
   7   8   1      120.41      125.97     26.98 o 
   8   8   1     1528.75     1503.32     69.98 o 
   9   8   1      275.85      281.86     45.05 o 
  10   8   1        0.58      -34.22     54.82 o 
  11   8   1       11.35       15.63     59.25 o 
  12   8   1        1.51       37.36     50.65 o 
  13   8   1        1.57        2.51     59.41 o 
  14   8   1        6.01      -12.75     58.44 o 
  15   8   1        0.15       -4.49     65.76 o 
 -15   9   1        5.18       50.41     74.99 o 
 -14   9   1        8.65       -0.70    105.23 o 
 -13   9   1        2.76      -75.35     50.23 o 
 -12   9   1       21.89       17.58     59.63 o 
 -11   9   1       51.47      -24.37     43.14 o 
 -10   9   1       78.80      131.39     63.82 o 
  -9   9   1      533.90      411.23     47.00 o 
  -8   9   1      129.43      104.02     31.80 o 
  -7   9   1       77.08      113.31     27.99 o 
  -6   9   1      424.61      447.02     25.44 o 
  -5   9   1      316.10      333.73     23.15 o 
  -4   9   1     2046.10     2052.77     62.49 o 
  -3   9   1       22.35       48.22     32.05 o 
  -2   9   1      193.42      163.62     22.69 o 
  -1   9   1      499.37      506.24     27.61 o 
   0   9   1       25.23       46.86     12.75 o 
   1   9   1       63.20       72.95     14.77 o 
   2   9   1      230.50      313.06     18.77 o 
   3   9   1       57.92       93.52     19.45 o 
   4   9   1      604.51      546.20     28.86 o 
   5   9   1      263.64      290.54     29.90 o 
   6   9   1     1653.53     1494.00     47.59 o 
   7   9   1      328.88      402.16     37.39 o 
   8   9   1       65.80       29.45     32.54 o 
   9   9   1      189.35      186.21     43.20 o 
  10   9   1      110.90      144.15     46.86 o 
  11   9   1        9.82       20.43     47.47 o 
  12   9   1       88.06       20.17     52.86 o 
  13   9   1        9.92       74.16    102.50 o 
  14   9   1       21.49      -35.70     77.38 o 
 -14  10   1        1.55      -28.63     70.87 o 
 -13  10   1       52.74       97.96     66.83 o 
 -12  10   1        7.29       22.12     59.10 o 
 -11  10   1        7.60       -2.71     51.50 o 
 -10  10   1      206.07      313.71     49.71 o 
  -9  10   1      334.34      354.37     46.20 o 
  -8  10   1     1086.24     1167.97     55.77 o 
  -7  10   1      945.49      974.20     58.49 o 
  -6  10   1       15.22       20.49     29.49 o 
  -5  10   1      113.71       70.46     28.14 o 
  -4  10   1       28.68       29.59     20.02 o 
  -3  10   1      662.03      702.99     52.01 o 
  -2  10   1     2550.89     2624.43     83.38 o 
  -1  10   1     1278.06     1300.28    129.69 o 
   0  10   1      714.77      746.80     33.82 o 
   1  10   1      956.85      945.65     40.06 o 
   2  10   1      771.45      788.65     28.33 o 
   3  10   1     3479.82     3043.39     82.54 o 
   4  10   1      120.57      110.90     24.66 o 
   5  10   1     1564.73     1720.86     73.85 o 
   6  10   1      194.92      169.33     37.52 o 
   7  10   1       17.14      -16.66     28.56 o 
   8  10   1       77.15       53.88     33.51 o 
   9  10   1       64.72       88.28     49.16 o 
  10  10   1      117.14      149.86     62.66 o 
  11  10   1       56.44       61.81    101.35 o 
  12  10   1        7.02       -3.64     60.40 o 
  13  10   1        0.25       -0.13     69.58 o 
 -13  11   1        2.07      -15.59     63.07 o 
 -12  11   1        5.34       51.90     59.27 o 
 -11  11   1        0.17      -22.89    136.77 o 
 -10  11   1       81.79      119.94     53.40 o 
  -9  11   1        1.95       57.11     77.92 o 
  -8  11   1       45.42       50.13     59.94 o 
  -7  11   1        1.00       20.67     74.11 o 
  -6  11   1       40.41       28.16     36.49 o 
  -5  11   1      767.56      776.48     53.83 o 
  -4  11   1      289.49      288.00     41.96 o 
  -3  11   1      115.78        9.81     51.22 o 
  -2  11   1      121.33      179.69     41.41 o 
  -1  11   1     1824.70     1654.31    105.71 o 
   0  11   1     1895.31     1770.75     60.56 o 
   1  11   1      996.05      984.51     42.07 o 
   2  11   1     1188.22     1125.39     46.74 o 
   3  11   1      150.49      242.86     26.92 o 
   4  11   1        7.33       18.55     26.24 o 
   5  11   1      118.81      155.00     94.81 o 
   6  11   1      348.59      412.04     58.30 o 
   7  11   1       48.55       90.26     67.02 o 
   8  11   1      132.62       42.02     40.26 o 
   9  11   1      124.95       76.83     49.59 o 
  10  11   1        5.22       25.40     81.19 o 
  11  11   1       53.97       33.43     59.38 o 
  12  11   1        0.09      -22.43     62.57 o 
  13  11   1        0.01       -8.90     85.00 o 
 -12  12   1        5.48       -9.81     91.54 o 
 -11  12   1        0.69       15.26     81.73 o 
 -10  12   1       66.70      111.16     78.47 o 
  -9  12   1        1.16       -1.09     66.48 o 
  -8  12   1      162.37      104.62     65.39 o 
  -7  12   1       23.14       24.51     42.89 o 
  -6  12   1       30.27       55.74     69.75 o 
  -5  12   1       75.78       45.68     33.93 o 
  -4  12   1       40.46       63.21     56.67 o 
  -3  12   1      107.79       25.07     53.40 o 
  -2  12   1      511.66      398.87     62.12 o 
  -1  12   1      235.88      241.65     36.60 o 
   0  12   1       67.96       97.25     23.13 o 
   1  12   1      421.02      338.00     28.27 o 
   2  12   1      722.36      688.04     36.99 o 
   3  12   1        5.43       31.46     20.43 o 
   4  12   1      256.65      236.84     31.37 o 
   5  12   1      397.21      431.37     39.04 o 
   6  12   1       91.07       95.99     67.02 o 
   7  12   1        0.05       86.36     48.66 o 
   8  12   1       53.08       98.08     68.66 o 
   9  12   1       16.35       74.11     76.29 o 
  10  12   1       32.50       83.91     85.00 o 
  11  12   1       13.25      -81.73     87.18 o 
  12  12   1        9.19      153.66    105.71 o 
 -11  13   1        6.29       57.76     88.27 o 
 -10  13   1        2.59        5.45     77.38 o 
  -9  13   1        2.87      -32.69     66.48 o 
  -8  13   1       21.19      -55.58     56.67 o 
  -7  13   1       39.52       67.57     56.67 o 
  -6  13   1      254.89      254.91     46.34 o 
  -5  13   1      486.74      498.97     47.51 o 
  -4  13   1       42.27      101.35     62.12 o 
  -3  13   1      355.97      337.84     69.75 o 
  -2  13   1       62.93        5.87     36.12 o 
  -1  13   1      188.57      198.93     38.91 o 
   0  13   1      299.28      228.90     28.12 o 
   1  13   1       41.92       45.86     24.59 o 
   2  13   1      304.84      313.57     30.26 o 
   3  13   1       18.87       31.31     26.03 o 
   4  13   1      192.08      138.37     30.57 o 
   5  13   1      233.58      236.60     39.33 o 
   6  13   1       78.06      114.10     37.86 o 
   7  13   1       76.90      199.11     48.12 o 
   8  13   1      109.96      165.65     75.20 o 
   9  13   1        0.13       45.77     76.29 o 
  10  13   1       20.86       28.33     83.91 o 
  -9  14   1        0.89       13.08     68.66 o 
  -8  14   1        1.43       29.42     61.03 o 
  -7  14   1        0.95        3.27     52.31 o 
  -6  14   1        3.22       33.44     30.44 o 
  -5  14   1       95.81       75.20     76.29 o 
  -4  14   1        3.21      -58.85     66.48 o 
  -3  14   1       84.26      100.26     62.12 o 
  -2  14   1        7.35      -24.42     43.59 o 
  -1  14   1      227.42      278.36     43.15 o 
   0  14   1       19.19       19.69     24.99 o 
   1  14   1       76.18       64.34     30.06 o 
   2  14   1      467.81      391.33     33.34 o 
   3  14   1        6.07       31.80     27.33 o 
   4  14   1      194.20      166.92     33.86 o 
   5  14   1        7.83        6.28     33.13 o 
   6  14   1       35.08       89.44     36.06 o 
   7  14   1      230.03      257.41     57.76 o 
   8  14   1        4.77        6.64     67.02 o 
   9  14   1       12.99        9.21     54.32 o 
  -7  15   1        1.31      -17.77     38.14 o 
  -6  15   1        0.24        6.54     32.37 o 
  -5  15   1        5.73      123.15     80.65 o 
  -4  15   1       20.72       53.84     51.91 o 
  -3  15   1        3.20       83.28     48.71 o 
  -2  15   1        2.52       11.48     42.76 o 
  -1  15   1        9.45      -15.78     63.21 o 
   0  15   1       29.91       46.74     23.94 o 
   1  15   1      145.60      178.15     29.81 o 
   2  15   1       25.84        5.39     27.33 o 
   3  15   1       35.98       41.09     28.91 o 
   4  15   1       36.54       69.26     31.48 o 
   5  15   1       16.81       39.75     33.65 o 
   6  15   1       13.79       20.77     41.99 o 
   7  15   1        9.84      -16.02     44.68 o 
  -5  16   1        0.13        1.81     65.93 o 
  -4  16   1        0.64      -78.87     52.58 o 
  -3  16   1       40.32       99.72     55.03 o 
  -2  16   1       14.70        4.30     45.45 o 
  -1  16   1      174.65      231.10     80.10 o 
   0  16   1        0.52       22.86     40.58 o 
   1  16   1        6.54       45.27     25.61 o 
   2  16   1      118.33      133.27     33.79 o 
   3  16   1       15.48      -11.99     64.30 o 
   4  16   1      154.04      141.67     76.29 o 
 -18   0   2       79.08       86.09    138.40 o 
 -17   0   2       24.99      -74.11    119.88 o 
 -16   0   2        8.57        4.36    114.43 o 
 -15   0   2       36.56       -3.27    102.44 o 
 -14   0   2        0.75      -63.21     91.54 o 
 -13   0   2       16.23       21.85     63.75 o 
 -12   0   2      308.14      360.75     67.27 o 
 -11   0   2      298.22      408.83     74.65 o 
 -10   0   2       82.94       13.32     41.53 o 
  -9   0   2     3042.75     3280.02    155.30 o 
  -8   0   2     6765.55     7210.38    212.04 o 
  -7   0   2       56.84       53.51     23.35 o 
  -6   0   2      436.58      396.37     31.08 o 
  -5   0   2      533.28      497.04     27.23 o 
  -4   0   2      907.67      813.29     31.81 o 
  -3   0   2    71051.88    72893.13   1654.53 o 
  -2   0   2     6719.38     7102.60    149.23 o 
   0   0   2    17530.37    17322.82    353.24 o 
   1   0   2    39126.10    38522.45    663.03 o 
   2   0   2    17652.21    17584.03    404.86 o 
   3   0   2       34.45       57.13     12.99 o 
   4   0   2       60.68      104.35     20.69 o 
   5   0   2        8.98       18.57     19.84 o 
   6   0   2     1533.37     1560.39     90.21 o 
   7   0   2      806.90      933.36     53.62 o 
   8   0   2     1797.90     1612.25     76.40 o 
   9   0   2        2.12       85.12    161.84 o 
  10   0   2      228.44      271.99     57.24 o 
  11   0   2      461.83      511.86     71.90 o 
  12   0   2     1277.64     1318.72    106.34 o 
  13   0   2       32.05     -109.52     73.02 o 
  14   0   2      191.39      167.83    115.52 o 
  15   0   2      495.24      426.11    141.67 o 
  16   0   2       60.47      173.28    130.78 o 
  17   0   2       81.20      176.55    139.49 o 
 -18   1   2        0.79       44.94     95.88 o 
 -17   1   2       16.34      -70.87     83.95 o 
 -16   1   2       24.38      -40.93     93.72 o 
 -15   1   2       12.09       36.51     73.98 o 
 -14   1   2      622.55      737.33     76.87 o 
 -13   1   2      237.81      218.82     55.91 o 
 -12   1   2       28.64       10.40     42.07 o 
 -11   1   2       37.18      111.02     36.39 o 
 -10   1   2      281.56      356.01     38.64 o 
  -9   1   2       98.91      115.42     25.03 o 
  -8   1   2        3.12        6.43     19.95 o 
  -7   1   2       50.15       40.93     18.22 o 
  -6   1   2      368.43      423.39     22.42 o 
  -5   1   2    12158.46    11963.48    200.07 o 
  -4   1   2    12737.78    11987.76    198.57 o 
  -3   1   2    23376.57    22703.17    367.91 o 
  -2   1   2     6904.43     7028.86    103.90 o 
  -1   1   2    12067.95    12071.89    167.13 o 
   0   1   2       14.64        4.90      2.87 o 
   1   1   2     8407.35     8435.83    109.00 o 
   2   1   2    17950.92    19115.87    332.17 o 
   3   1   2     3038.41     2937.43     72.11 o 
   4   1   2     3153.87     2994.11     57.58 o 
   5   1   2    10255.04    10523.36    206.66 o 
   6   1   2       10.75       -4.84     15.13 o 
   7   1   2        9.54      -14.46     25.36 o 
   8   1   2       73.80       71.09     25.14 o 
   9   1   2       58.14       23.68     26.23 o 
  10   1   2       10.03       10.14     32.33 o 
  11   1   2      168.91       78.97     39.16 o 
  12   1   2      177.16       11.86     49.19 o 
  13   1   2      301.24      184.14     75.13 o 
  14   1   2       33.46      -11.42     72.05 o 
  15   1   2        6.72        1.39     78.15 o 
  16   1   2        3.77       55.09    140.58 o 
  17   1   2        5.31      -55.82     91.31 o 
 -18   2   2        0.22      -55.03     94.01 o 
 -17   2   2        5.11       33.88     85.50 o 
 -16   2   2        4.59       32.85     80.53 o 
 -15   2   2        0.67      -14.64     70.69 o 
 -14   2   2       93.09      125.62     56.80 o 
 -13   2   2      163.18      207.55     53.64 o 
 -12   2   2        0.25       13.90     36.81 o 
 -11   2   2      853.29      924.24     62.33 o 
 -10   2   2      794.02      916.80     47.87 o 
  -9   2   2       13.81       68.00     24.93 o 
  -8   2   2       90.60      144.20     24.07 o 
  -7   2   2       64.46       23.82     17.80 o 
  -6   2   2      841.92      876.92     47.50 o 
  -5   2   2      798.82      912.38     28.07 o 
  -4   2   2     2561.29     2632.56     49.25 o 
  -3   2   2     7599.92     7563.79    112.65 o 
  -2   2   2     3260.12     3240.52     49.70 o 
  -1   2   2     3201.57     3084.45     42.50 o 
   0   2   2      224.79      185.86      5.29 o 
   1   2   2     4790.33     4622.27     61.17 o 
   2   2   2      874.14      777.06     17.40 o 
   3   2   2      656.01      677.20     20.40 o 
   4   2   2     8017.16     7765.43    133.21 o 
   5   2   2      108.44      106.58     14.74 o 
   6   2   2     3310.63     3100.95     90.17 o 
   7   2   2      182.04      106.62     21.72 o 
   8   2   2      695.87      874.64     66.32 o 
   9   2   2      812.98      783.66     45.31 o 
  10   2   2      591.20      556.11     42.28 o 
  11   2   2      159.52      112.17     38.50 o 
  12   2   2      251.78      386.37     58.50 o 
  13   2   2        1.06      -13.01     52.54 o 
  14   2   2       24.46      -44.97     68.38 o 
  15   2   2       22.63       47.71     81.59 o 
  16   2   2       94.50      142.05    130.23 o 
  17   2   2        2.98       27.41     91.29 o 
 -17   3   2        0.91        5.53     85.71 o 
 -16   3   2       16.12      -12.44     80.13 o 
 -15   3   2       47.58       60.17     61.01 o 
 -14   3   2       30.87      105.85     57.22 o 
 -13   3   2      148.54      134.11     82.98 o 
 -12   3   2      296.61      249.41     52.22 o 
 -11   3   2      266.09      267.02     42.94 o 
 -10   3   2      815.40      918.00     64.18 o 
  -9   3   2     1499.70     1543.09     66.23 o 
  -8   3   2      326.79      296.93     38.21 o 
  -7   3   2      888.20      965.48     40.44 o 
  -6   3   2     5753.24     5413.57    113.03 o 
  -5   3   2     3113.87     3078.55     65.11 o 
  -4   3   2      212.41      231.23     12.49 o 
  -3   3   2      176.99      184.92      8.03 o 
  -2   3   2     1522.67     1386.40     26.42 o 
  -1   3   2      896.82     1074.61     22.73 o 
   0   3   2     7609.05     7977.21    116.86 o 
   1   3   2    21887.21    21488.78    272.65 o 
   2   3   2     2254.71     2258.50     37.82 o 
   3   3   2     1628.55     1275.76     31.16 o 
   4   3   2    18969.45    19695.98    374.01 o 
   5   3   2      141.63      152.44     17.86 o 
   6   3   2     2965.62     3045.00     79.51 o 
   7   3   2     1171.24     1212.96     52.85 o 
   8   3   2      683.50      601.17     37.96 o 
   9   3   2     1147.27     1032.92     95.38 o 
  10   3   2      941.13     1159.79     97.04 o 
  11   3   2      442.99      491.38     61.88 o 
  12   3   2       11.94       48.70     66.45 o 
  13   3   2        7.58       19.36     51.81 o 
  14   3   2        1.85      -60.32     85.55 o 
  15   3   2        1.36       28.81     81.64 o 
  16   3   2        0.30       12.55     83.59 o 
 -17   4   2        4.85      111.59     87.84 o 
 -16   4   2        4.68     -111.96     74.64 o 
 -15   4   2        0.09      -72.39     73.32 o 
 -14   4   2       77.15      110.86     56.70 o 
 -13   4   2       24.37      -16.75     49.18 o 
 -12   4   2      374.94      427.05     58.79 o 
 -11   4   2      127.74      104.25     42.64 o 
 -10   4   2        3.22      -20.37     26.14 o 
  -9   4   2     1063.90     1049.01     48.73 o 
  -8   4   2       40.99       30.02     21.52 o 
  -7   4   2     2122.93     2276.07     64.84 o 
  -6   4   2       97.98       93.66     16.70 o 
  -5   4   2     4610.62     4357.88     84.80 o 
  -4   4   2     1102.25     1108.81     28.92 o 
  -3   4   2     2759.77     2541.53     46.34 o 
  -2   4   2     2799.72     3015.05     60.82 o 
  -1   4   2      400.66      396.21     14.37 o 
   0   4   2      173.82      173.92      7.82 o 
   1   4   2     1669.16     1687.07     37.53 o 
   2   4   2      552.38      632.77     18.38 o 
   3   4   2      119.25      147.09     13.49 o 
   4   4   2     3321.67     3287.34     72.41 o 
   5   4   2     3554.21     3852.72     85.08 o 
   6   4   2      420.12      489.25     43.71 o 
   7   4   2     2338.25     2464.70     71.48 o 
   8   4   2      721.36      846.73     45.23 o 
   9   4   2      245.56      336.05     35.00 o 
  10   4   2        0.97      -56.55     37.70 o 
  11   4   2      448.05      361.15     56.40 o 
  12   4   2       12.34       16.52     49.35 o 
  13   4   2       12.11      -40.97     51.91 o 
  14   4   2       54.62      109.49    124.96 o 
  15   4   2        1.18      -95.99     75.47 o 
  16   4   2       29.16      -59.96     83.21 o 
 -17   5   2        4.16       73.88     87.40 o 
 -16   5   2        9.64      -29.35     76.65 o 
 -15   5   2        0.12        4.23     59.43 o 
 -14   5   2        2.89      165.00     68.69 o 
 -13   5   2        0.50      -47.15     73.79 o 
 -12   5   2       66.46        4.91     49.96 o 
 -11   5   2      173.29      152.57     45.92 o 
 -10   5   2       48.10       63.92     29.04 o 
  -9   5   2       29.82       17.53     36.72 o 
  -8   5   2      126.78      138.61     29.88 o 
  -7   5   2      874.98      759.62     36.45 o 
  -6   5   2     3096.64     3233.48     74.40 o 
  -5   5   2     3404.87     3345.31     73.93 o 
  -4   5   2     5470.57     5593.54    103.84 o 
  -3   5   2       62.44       64.46      8.10 o 
  -2   5   2     2146.75     2012.20     64.60 o 
  -1   5   2     3784.87     4131.42    116.40 o 
   0   5   2      735.29      812.84     16.89 o 
   1   5   2      600.81      548.67     23.17 o 
   2   5   2      121.24       96.91     14.56 o 
   3   5   2      628.91      631.63     22.16 o 
   4   5   2     3295.19     2964.51     61.55 o 
   5   5   2      633.94      713.77     30.14 o 
   6   5   2      271.06      290.24     26.10 o 
   7   5   2       35.67       55.52     29.09 o 
   8   5   2      135.42      113.54     26.80 o 
   9   5   2      149.56      157.94     32.25 o 
  10   5   2        3.11      -25.21     39.32 o 
  11   5   2       43.10       56.10     46.94 o 
  12   5   2       51.21       97.32     51.95 o 
  13   5   2        0.89       52.58     56.90 o 
  14   5   2        1.06       18.52     58.43 o 
  15   5   2        4.20       49.49    139.49 o 
  16   5   2        6.66     -119.28     82.07 o 
 -17   6   2        6.55       -9.35     83.59 o 
 -16   6   2        3.35       26.15     64.98 o 
 -15   6   2       11.08      -40.60     59.35 o 
 -14   6   2        8.42      -16.94     54.07 o 
 -13   6   2        1.81      -27.29     48.28 o 
 -12   6   2       82.00       89.34     55.73 o 
 -11   6   2       81.09       87.41     44.13 o 
 -10   6   2        4.80      -27.36     31.39 o 
  -9   6   2      690.07      753.75     55.95 o 
  -8   6   2     1043.85     1117.84     47.46 o 
  -7   6   2     1468.70     1548.68    129.16 o 
  -6   6   2      142.34      178.87     21.54 o 
  -5   6   2      171.25      157.06     22.14 o 
  -4   6   2     2077.18     2013.71     46.54 o 
  -3   6   2      774.90      713.40     42.23 o 
  -2   6   2    12087.51    12450.61    335.78 o 
  -1   6   2      870.43     1067.62     40.04 o 
   0   6   2     2382.09     2682.06     54.80 o 
   1   6   2      708.96      660.86     26.71 o 
   2   6   2     2628.08     2622.86     56.56 o 
   3   6   2     3742.06     3901.85     82.04 o 
   4   6   2      541.89      596.05     25.97 o 
   5   6   2       13.97       -1.36     16.58 o 
   6   6   2      183.24      148.55     54.27 o 
   7   6   2     1654.12     1734.59     78.65 o 
   8   6   2      336.41      383.83     38.91 o 
   9   6   2      723.14      744.33     66.69 o 
  10   6   2       36.45      -29.30     40.65 o 
  11   6   2        8.98        0.20     68.89 o 
  12   6   2        9.45       29.08     54.89 o 
  13   6   2       80.96       23.12     55.70 o 
  14   6   2       37.58       72.07     62.50 o 
  15   6   2       25.18      121.38     86.64 o 
 -16   7   2        0.65      -20.67     64.23 o 
 -15   7   2       82.70       96.89     63.63 o 
 -14   7   2       33.22       13.96     76.34 o 
 -13   7   2       92.49      140.26     83.56 o 
 -12   7   2       83.35       56.50     47.97 o 
 -11   7   2        4.11       18.54     42.84 o 
 -10   7   2      186.18      116.89     40.48 o 
  -9   7   2      125.00       65.97     41.38 o 
  -8   7   2      107.04      100.34     28.72 o 
  -7   7   2      168.60      237.07     28.81 o 
  -6   7   2      356.62      369.56     38.92 o 
  -5   7   2     1639.29     1623.46     47.48 o 
  -4   7   2      217.60      268.43     22.05 o 
  -3   7   2     2393.29     2636.82     85.35 o 
  -2   7   2      849.60      873.21     40.23 o 
  -1   7   2       64.62       69.75     30.51 o 
   0   7   2     5105.25     5298.64    103.19 o 
   1   7   2      477.75      580.12     19.07 o 
   2   7   2      603.62      654.66     23.19 o 
   3   7   2       16.15       18.26     15.24 o 
   4   7   2       17.68       25.69     18.03 o 
   5   7   2      239.85      270.09     22.72 o 
   6   7   2      100.05       86.03     21.48 o 
   7   7   2       42.48       61.90     24.64 o 
   8   7   2      171.39      171.34     34.74 o 
   9   7   2        5.43       48.63     38.92 o 
  10   7   2       10.12       22.88     42.88 o 
  11   7   2       81.44      167.20    101.06 o 
  12   7   2       21.49       62.39     53.12 o 
  13   7   2       53.72       64.91     58.45 o 
  14   7   2       12.46       27.29     68.08 o 
  15   7   2        0.34       66.30     69.88 o 
 -16   8   2        1.16       43.51     66.85 o 
 -15   8   2       27.93       86.78     60.92 o 
 -14   8   2        0.29      -81.16     54.10 o 
 -13   8   2      200.96      192.33     57.07 o 
 -12   8   2        1.24       46.90     47.13 o 
 -11   8   2       38.19      -19.96     40.56 o 
 -10   8   2      210.51      131.58     82.90 o 
  -9   8   2      782.17      897.64     52.56 o 
  -8   8   2       42.99       39.21     27.22 o 
  -7   8   2       70.27       64.53     25.95 o 
  -6   8   2      352.87      328.90     32.35 o 
  -5   8   2       70.57       59.86     20.78 o 
  -4   8   2     1450.47     1433.38     49.00 o 
  -3   8   2     3033.16     3188.91    100.46 o 
  -2   8   2      589.63      614.40     34.35 o 
  -1   8   2       86.48      119.23     31.62 o 
   0   8   2      995.36     1048.07     34.47 o 
   1   8   2      333.20      306.80     14.13 o 
   2   8   2      677.49      616.10     25.04 o 
   3   8   2     2249.10     2320.32     60.01 o 
   4   8   2      629.61      595.26     30.33 o 
   5   8   2      201.24      188.35     21.98 o 
   6   8   2        6.28       11.67     21.04 o 
   7   8   2      481.55      453.93     34.46 o 
   8   8   2       12.28       -6.80     27.92 o 
   9   8   2        5.46        0.43     37.22 o 
  10   8   2      300.86      352.08     53.46 o 
  11   8   2        7.80      -39.26     46.05 o 
  12   8   2       82.89       61.10     58.32 o 
  13   8   2        8.01       33.14     58.34 o 
  14   8   2       10.33      -37.66     60.24 o 
 -15   9   2        1.06       10.70     61.72 o 
 -14   9   2       16.10       69.60     58.80 o 
 -13   9   2        0.20      -17.15     51.77 o 
 -12   9   2       19.27      -17.84     46.02 o 
 -11   9   2       32.94        3.81     43.15 o 
 -10   9   2        4.12      -47.29     37.13 o 
  -9   9   2      754.70      734.52     57.54 o 
  -8   9   2      706.89      819.22     55.05 o 
  -7   9   2      730.84      768.22     41.39 o 
  -6   9   2      374.85      437.32     28.27 o 
  -5   9   2      535.56      470.84     31.64 o 
  -4   9   2      196.99      222.74     31.56 o 
  -3   9   2       42.47       90.58     42.16 o 
  -2   9   2     1717.49     1740.63     77.05 o 
  -1   9   2     2408.42     2408.18     73.77 o 
   0   9   2     3873.61     3830.91     85.04 o 
   1   9   2        3.31       30.83     13.53 o 
   2   9   2     1542.65     1460.06     37.59 o 
   3   9   2      479.84      476.65     23.26 o 
   4   9   2      868.98      947.66     45.40 o 
   5   9   2     3896.59     3971.04     98.27 o 
   6   9   2      598.58      643.25     36.14 o 
   7   9   2     1742.09     1944.84     74.51 o 
   8   9   2       35.42       46.42     33.62 o 
   9   9   2       72.62       75.01     42.38 o 
  10   9   2      110.41      114.53     47.23 o 
  11   9   2        0.27      -37.64     47.84 o 
  12   9   2        3.48       57.29     54.28 o 
  13   9   2       17.81       10.37     69.48 o 
  14   9   2       33.15      261.71     84.94 o 
 -14  10   2       33.25       -5.89     68.04 o 
 -13  10   2        1.03      -29.49     59.27 o 
 -12  10   2        0.66        0.09     56.67 o 
 -11  10   2       93.42       30.97     91.54 o 
 -10  10   2      202.97      322.17     54.10 o 
  -9  10   2      140.53      148.56     50.78 o 
  -8  10   2      993.29     1031.31     88.82 o 
  -7  10   2        9.07       -7.95     33.57 o 
  -6  10   2      995.14      910.50     52.59 o 
  -5  10   2       38.97       54.78     25.93 o 
  -4  10   2       10.20       -8.39     26.57 o 
  -3  10   2      658.78      666.09     72.49 o 
  -2  10   2      493.20      453.35     32.57 o 
  -1  10   2       73.09       77.93     18.34 o 
   0  10   2      149.63      167.14     18.47 o 
   1  10   2       86.62       64.27     17.19 o 
   2  10   2      778.64      697.35     22.95 o 
   3  10   2      138.39      163.65     21.89 o 
   4  10   2      906.09      877.40     42.00 o 
   5  10   2      946.34     1051.88     57.31 o 
   6  10   2      526.11      539.65     47.27 o 
   7  10   2      346.96      319.75     37.33 o 
   8  10   2       25.28       42.91     45.27 o 
   9  10   2        7.04        1.20     47.48 o 
  10  10   2        5.41       59.62     65.39 o 
  11  10   2       32.84        0.37     60.16 o 
  12  10   2       22.72      -20.35     86.64 o 
  13  10   2       80.04      110.26     74.29 o 
 -13  11   2       26.64       64.28     63.08 o 
 -12  11   2        7.67      -64.28    109.52 o 
 -11  11   2      146.71       91.94     54.42 o 
 -10  11   2       56.22       83.55     44.25 o 
  -9  11   2        3.08      -18.89     42.50 o 
  -8  11   2        6.09       50.53     46.37 o 
  -7  11   2      111.99      151.46     61.03 o 
  -6  11   2      281.07      264.66     41.08 o 
  -5  11   2      162.34      127.12     58.30 o 
  -4  11   2        6.69       -8.72     52.31 o 
  -3  11   2       37.18       13.08     47.95 o 
  -2  11   2     2044.99     2046.17     73.09 o 
  -1  11   2      174.43      126.42     33.14 o 
   0  11   2      710.65      717.11     55.23 o 
   1  11   2      300.87      286.09     33.52 o 
   2  11   2      269.41      238.37     35.63 o 
   3  11   2     1593.36     1584.03     53.62 o 
   4  11   2      793.87      764.04     46.43 o 
   5  11   2        4.35       11.62     31.15 o 
   6  11   2       55.26       69.29     44.76 o 
   7  11   2       33.86       88.32     50.79 o 
   8  11   2        9.69       11.18     43.19 o 
   9  11   2       44.46       72.26     50.27 o 
  10  11   2       33.22       78.52     55.39 o 
  11  11   2       13.45       69.99     66.48 o 
  12  11   2        0.13      -64.68     65.32 o 
 -12  12   2        0.41      -26.16     88.27 o 
 -11  12   2        0.63       -4.36     79.56 o 
 -10  12   2      117.83      177.64     82.82 o 
  -9  12   2       86.12       55.58     66.48 o 
  -8  12   2      190.29      190.71     64.30 o 
  -7  12   2       11.06       39.67     41.71 o 
  -6  12   2       11.90       -0.22     35.31 o 
  -5  12   2       98.15       79.56     67.57 o 
  -4  12   2      609.13      622.27     85.00 o 
  -3  12   2      818.06      735.61     81.73 o 
  -2  12   2      244.28      193.07     73.02 o 
  -1  12   2        0.01      -33.42     31.48 o 
   0  12   2        5.13        6.00     33.01 o 
   1  12   2       60.18      106.21     25.34 o 
   2  12   2     1212.94     1163.99     51.82 o 
   3  12   2       19.24       33.82     23.05 o 
   4  12   2      104.50      109.91     36.00 o 
   5  12   2       22.66       79.50     34.34 o 
   6  12   2      192.14      203.38     40.47 o 
   7  12   2      268.49      335.07     69.75 o 
   8  12   2      211.50      289.89     85.00 o 
   9  12   2        0.46      -29.42     75.20 o 
  10  12   2       56.02      122.06     91.54 o 
  11  12   2       30.93       18.53     95.90 o 
 -11  13   2        0.31     -112.79     75.20 o 
 -10  13   2        7.64      -20.71     71.93 o 
  -9  13   2       52.94       94.81     69.75 o 
  -8  13   2        2.54       -7.63     55.58 o 
  -7  13   2       29.73       38.14     51.22 o 
  -6  13   2      156.35      137.84     40.65 o 
  -5  13   2       13.17        6.54     65.39 o 
  -4  13   2       20.82       23.98     62.12 o 
  -3  13   2        1.86      -15.04     41.18 o 
  -2  13   2        6.49       69.65     58.30 o 
  -1  13   2      409.59      418.23     45.45 o 
   0  13   2      128.52       97.58     26.61 o 
   1  13   2      401.53      292.03     31.41 o 
   2  13   2       47.04       47.59     27.17 o 
   3  13   2      191.65      201.78     32.14 o 
   4  13   2      220.82      253.35     29.87 o 
   5  13   2       87.28       30.18     29.11 o 
   6  13   2       65.66       93.47     39.19 o 
   7  13   2       42.73      -13.70     52.31 o 
   8  13   2      133.13      106.80     55.48 o 
   9  13   2       21.81        5.39     80.65 o 
  10  13   2        6.54        2.18     89.36 o 
 -10  14   2        0.42      -28.33     73.02 o 
  -9  14   2       32.25      106.80     66.48 o 
  -8  14   2      120.61       57.76     61.03 o 
  -7  14   2       20.21       -8.72     49.04 o 
  -6  14   2       22.21       53.26     38.69 o 
  -5  14   2      279.80      320.40     83.91 o 
  -4  14   2       63.36       46.09     77.92 o 
  -3  14   2      317.29      247.50     51.24 o 
  -2  14   2        6.33      -52.81     51.22 o 
  -1  14   2       70.22       54.09     39.21 o 
   0  14   2      128.03      105.74     28.60 o 
   1  14   2      578.13      570.61     52.55 o 
   2  14   2      158.91      153.05     31.00 o 
   3  14   2       63.47       38.98     49.12 o 
   4  14   2       10.24      -47.48     31.65 o 
   5  14   2       57.13       29.99     35.57 o 
   6  14   2       94.32       92.12     45.85 o 
   7  14   2        6.81       58.29     49.30 o 
   8  14   2        1.06      -17.37     57.76 o 
  -8  15   2       59.76       52.31     58.85 o 
  -7  15   2       18.43       48.50     36.22 o 
  -6  15   2       40.61      129.69     87.18 o 
  -5  15   2       43.60      -30.42     88.27 o 
  -4  15   2      184.42      183.01     91.00 o 
  -3  15   2      311.09      317.00     55.83 o 
  -2  15   2        1.97        3.39     48.50 o 
  -1  15   2      469.02      461.65     62.66 o 
   0  15   2        2.19        2.72     36.22 o 
   1  15   2      285.38      283.47     33.76 o 
   2  15   2      149.49      126.23     31.62 o 
   3  15   2        1.57      -19.65     31.30 o 
   4  15   2       38.60       15.00     33.70 o 
   5  15   2        6.78      -11.20     36.06 o 
   6  15   2      210.18      235.80     50.79 o 
   7  15   2      112.03       83.40     73.02 o 
  -5  16   2        1.46       66.32     60.48 o 
  -4  16   2        7.05       25.61     53.94 o 
  -3  16   2       79.07       34.02     50.36 o 
  -2  16   2        1.56        0.24     46.16 o 
  -1  16   2       19.36       79.13     43.90 o 
   0  16   2        2.53      -25.34     38.91 o 
   1  16   2        2.17       -1.94     35.25 o 
   2  16   2        0.91       24.83     31.13 o 
   3  16   2        0.61       13.57     46.89 o 
   4  16   2       15.36        5.38     34.70 o 
 -18   1   3       10.71      -62.01    110.07 o 
 -17   1   3       68.79      175.54     91.29 o 
 -16   1   3       10.79       16.22     81.73 o 
 -15   1   3       22.22       40.53     71.97 o 
 -14   1   3      325.19      245.31     61.26 o 
 -13   1   3     1228.35     1342.84     76.86 o 
 -12   1   3      100.21      133.84     40.10 o 
 -11   1   3      107.02      137.79     37.31 o 
 -10   1   3        1.55       -2.72     28.93 o 
  -9   1   3      314.46      325.28     40.37 o 
  -8   1   3     2759.08     2642.40     73.97 o 
  -7   1   3      733.26      634.70     47.66 o 
  -6   1   3     1695.59     1642.34     44.76 o 
  -5   1   3        9.54       28.46     10.24 o 
  -4   1   3    25359.53    24557.46    376.74 o 
  -3   1   3    10732.97     9918.78    140.13 o 
  -2   1   3      273.49      282.23      8.93 o 
  -1   1   3     7022.15     7146.98    101.17 o 
   0   1   3      718.07      733.10     12.67 o 
   1   1   3    37020.63    37340.53    472.15 o 
   2   1   3    83113.37    83628.92   1201.56 o 
   3   1   3    31432.13    31097.29    539.53 o 
   4   1   3     1739.39     1787.63     42.59 o 
   5   1   3     2447.55     2554.68     61.95 o 
   6   1   3     5413.85     5179.94    111.96 o 
   7   1   3       78.96       73.91     25.16 o 
   8   1   3     4949.38     4929.38    123.77 o 
   9   1   3      277.84      267.82     33.10 o 
  10   1   3      130.61       50.61     36.34 o 
  11   1   3      131.21       75.66     47.61 o 
  12   1   3        7.16       14.06     49.19 o 
  13   1   3       95.45       -9.50     67.69 o 
  14   1   3       39.37      120.03     77.92 o 
  15   1   3        0.02     -110.12     76.96 o 
  16   1   3       40.13      139.51     94.38 o 
 -18   2   3        0.47      158.58     96.05 o 
 -17   2   3        0.37      123.78     87.48 o 
 -16   2   3        9.85       70.65     77.55 o 
 -15   2   3       25.27      -66.04     69.15 o 
 -14   2   3       17.39       -4.40     50.89 o 
 -13   2   3      172.79      275.38     59.42 o 
 -12   2   3        3.00       12.89     36.72 o 
 -11   2   3     1560.77     1648.81     67.09 o 
 -10   2   3        7.89       17.57     24.13 o 
  -9   2   3      247.57      273.88     29.25 o 
  -8   2   3      512.61      481.20     31.65 o 
  -7   2   3     6963.06     6842.70    154.77 o 
  -6   2   3     1438.12     1224.33     42.08 o 
  -5   2   3    12684.33    12470.68    222.30 o 
  -4   2   3    13041.27    12609.31    208.34 o 
  -3   2   3     7330.83     7248.69    103.61 o 
  -2   2   3       64.61       69.08      6.42 o 
  -1   2   3    43001.37    44204.39    558.01 o 
   0   2   3    32854.20    32413.28    381.62 o 
   1   2   3    30052.75    31229.53    381.40 o 
   2   2   3     4685.52     5455.41     80.35 o 
   3   2   3      348.44      307.68     13.90 o 
   4   2   3     1259.02     1185.70     40.04 o 
   5   2   3       24.66       39.65     15.49 o 
   6   2   3     7817.63     7990.75    284.55 o 
   7   2   3       21.59       45.40     19.43 o 
   8   2   3     1403.82     1469.09     58.49 o 
   9   2   3      590.05      644.82     42.93 o 
  10   2   3      120.41      134.79     42.79 o 
  11   2   3       59.99       69.47     45.91 o 
  12   2   3      128.29      155.14     54.77 o 
  13   2   3       18.39      -27.77     67.80 o 
  14   2   3      178.83      169.52     83.13 o 
  15   2   3      155.67      194.13     89.75 o 
  16   2   3       29.26      -29.92     85.37 o 
 -18   3   3        7.05      -83.33     88.21 o 
 -17   3   3        9.56       12.58    118.24 o 
 -16   3   3        2.46       42.02    134.59 o 
 -15   3   3       77.09       52.44     58.97 o 
 -14   3   3        2.68       -0.39     51.53 o 
 -13   3   3      111.34      153.38     52.55 o 
 -12   3   3        9.79        9.93     44.50 o 
 -11   3   3      181.82      147.75     32.53 o 
 -10   3   3        7.66       12.75     24.34 o 
  -9   3   3      340.80      323.13     34.27 o 
  -8   3   3       41.19       41.24     16.65 o 
  -7   3   3     1578.92     1572.57     46.61 o 
  -6   3   3      482.29      472.48     25.52 o 
  -5   3   3       52.84       39.68     11.14 o 
  -4   3   3       45.90       49.69      8.71 o 
  -3   3   3     1294.68     1288.89     25.49 o 
  -2   3   3      447.75      475.65     12.90 o 
  -1   3   3      761.70      778.34     14.45 o 
   0   3   3     1726.95     1718.43     24.73 o 
   1   3   3     7983.37     8595.43    107.95 o 
   2   3   3     4565.02     4721.10     70.34 o 
   3   3   3      448.23      483.97     18.65 o 
   4   3   3      522.77      547.20     27.13 o 
   5   3   3      416.13      393.56     26.23 o 
   6   3   3      739.07      670.57     52.28 o 
   7   3   3      229.99      268.51     31.32 o 
   8   3   3      122.29      142.59     28.13 o 
   9   3   3      161.92      177.66     32.65 o 
  10   3   3      417.43      395.64     54.93 o 
  11   3   3       13.63      -14.84     42.54 o 
  12   3   3      104.16      132.50     63.04 o 
  13   3   3        0.40       39.01     67.61 o 
  14   3   3       17.40      -25.74     71.62 o 
  15   3   3       59.83      150.35     88.23 o 
  16   3   3        0.14      -17.49     83.61 o 
 -17   4   3       18.36       52.63     89.91 o 
 -16   4   3       54.75      132.46     83.21 o 
 -15   4   3      207.00      342.71     69.04 o 
 -14   4   3       75.55       71.08     52.58 o 
 -13   4   3        0.37       13.57     48.61 o 
 -12   4   3        5.99        1.26     45.01 o 
 -11   4   3      412.84      431.93     44.64 o 
 -10   4   3      533.25      673.05     56.50 o 
  -9   4   3     1004.72     1079.67     56.42 o 
  -8   4   3        0.27      -20.11     20.13 o 
  -7   4   3     1217.12     1007.83     47.27 o 
  -6   4   3     8897.90     8532.59    170.81 o 
  -5   4   3     3785.58     3841.42     76.36 o 
  -4   4   3     5574.87     5625.45     97.47 o 
  -3   4   3     1492.80     1401.29     28.97 o 
  -2   4   3      440.33      459.96     13.02 o 
  -1   4   3    11964.39    12037.09    185.29 o 
   0   4   3     6000.26     5993.05     85.72 o 
   1   4   3     2800.45     2784.09     43.33 o 
   2   4   3      838.04     1111.12     25.31 o 
   3   4   3      854.80      941.61     28.62 o 
   4   4   3     3451.89     3314.49     68.58 o 
   5   4   3     1285.99     1127.30     39.46 o 
   6   4   3      693.73      762.43     37.85 o 
   7   4   3        1.72      -18.33     21.78 o 
   8   4   3       49.25       20.85     25.44 o 
   9   4   3      148.36      135.50     36.98 o 
  10   4   3      137.08      180.54     47.19 o 
  11   4   3        6.91       59.61     48.09 o 
  12   4   3       55.09       30.12     47.76 o 
  13   4   3        2.25      -61.93     54.95 o 
  14   4   3       15.39       53.35     72.33 o 
  15   4   3        1.38       83.63     83.39 o 
  16   4   3       11.14        4.76    167.83 o 
 -17   5   3       18.50      -63.62     79.69 o 
 -16   5   3        3.31      -54.69     62.00 o 
 -15   5   3        2.38      -24.52     57.01 o 
 -14   5   3       35.70      -51.37     51.74 o 
 -13   5   3       34.02      143.07     51.27 o 
 -12   5   3      936.53     1111.88     90.09 o 
 -11   5   3       46.00       63.99     43.08 o 
 -10   5   3      109.50       51.52     28.55 o 
  -9   5   3      956.23      847.81     43.61 o 
  -8   5   3     1777.67     1705.65     67.34 o 
  -7   5   3     2005.54     2021.32     63.40 o 
  -6   5   3      799.34      792.37     31.98 o 
  -5   5   3      215.72      204.91     18.85 o 
  -4   5   3     4546.90     4303.52     76.35 o 
  -3   5   3    14804.01    14623.29    239.19 o 
  -2   5   3     8360.44     8649.69    152.92 o 
  -1   5   3     5062.39     4899.73     82.71 o 
   0   5   3      411.76      405.01     13.08 o 
   1   5   3     4617.28     4887.14     75.54 o 
   2   5   3     3786.50     3707.78     71.90 o 
   3   5   3     1268.46     1177.90     35.07 o 
   4   5   3     2054.88     1953.46     47.19 o 
   5   5   3      505.57      538.90     25.61 o 
   6   5   3        3.32       15.51     21.77 o 
   7   5   3     2836.24     2837.90     80.74 o 
   8   5   3       45.95       22.84     26.67 o 
   9   5   3      489.18      450.12     56.01 o 
  10   5   3       67.95      154.29     47.32 o 
  11   5   3       13.06      -59.24     52.05 o 
  12   5   3       62.79       95.01     56.04 o 
  13   5   3       50.87       69.61     57.33 o 
  14   5   3        0.77       47.28     79.56 o 
  15   5   3        3.81       -9.68     78.85 o 
 -17   6   3        6.27      -69.17     83.13 o 
 -16   6   3        0.09      -17.31     63.94 o 
 -15   6   3        0.24     -122.74     81.82 o 
 -14   6   3        6.10       51.78     87.72 o 
 -13   6   3       25.91      -36.72     49.50 o 
 -12   6   3       65.49       60.34     47.79 o 
 -11   6   3      147.72      172.75     46.57 o 
 -10   6   3       70.60       26.11     32.23 o 
  -9   6   3       18.38      -19.66     24.53 o 
  -8   6   3      169.31      143.42     25.80 o 
  -7   6   3      409.63      417.80     29.33 o 
  -6   6   3      853.89      934.55     38.25 o 
  -5   6   3     1609.91     1692.85     49.08 o 
  -4   6   3       84.51      111.27     11.76 o 
  -3   6   3     4533.95     5092.67    110.88 o 
  -2   6   3       56.05      119.17     19.87 o 
  -1   6   3      306.28      247.20     19.48 o 
   0   6   3     1584.78     1896.54     32.61 o 
   1   6   3       24.60        8.51      9.44 o 
   2   6   3      119.03      159.59     15.12 o 
   3   6   3     3155.25     3138.97     69.76 o 
   4   6   3      321.59      340.99     22.59 o 
   5   6   3       14.47       15.96     17.89 o 
   6   6   3       45.14       25.42     22.22 o 
   7   6   3       28.61       51.48     25.27 o 
   8   6   3       96.31      140.34     34.64 o 
   9   6   3       97.62      145.42     69.47 o 
  10   6   3        9.81        5.13     43.09 o 
  11   6   3      238.59      145.52     51.37 o 
  12   6   3       16.12       23.64    127.23 o 
  13   6   3       21.43       97.24     59.28 o 
  14   6   3        3.20      -41.06     63.02 o 
  15   6   3       18.09      -37.48     78.98 o 
 -16   7   3       14.09      -27.51     75.20 o 
 -15   7   3       35.67       12.98     59.11 o 
 -14   7   3      299.06      312.74     63.10 o 
 -13   7   3      229.91      303.35     58.73 o 
 -12   7   3      159.51      149.20     49.11 o 
 -11   7   3        7.60      -24.84     40.70 o 
 -10   7   3       85.46       58.27     38.94 o 
  -9   7   3      107.77      118.08     36.76 o 
  -8   7   3      151.94      185.91     30.11 o 
  -7   7   3     1898.81     1717.94     62.47 o 
  -6   7   3      557.68      547.52     30.01 o 
  -5   7   3      763.06      733.04     32.62 o 
  -4   7   3     3955.31     3814.54     79.42 o 
  -3   7   3      590.55      568.46     36.21 o 
  -2   7   3      599.51      744.65     33.08 o 
  -1   7   3     2749.39     2559.32     69.61 o 
   0   7   3     1704.45     2009.57     35.93 o 
   1   7   3     2655.51     2567.36     51.77 o 
   2   7   3     6241.92     6155.84    123.09 o 
   3   7   3     4873.53     5139.17    106.24 o 
   4   7   3     1856.93     1938.00     55.72 o 
   5   7   3     1344.73     1330.36     44.81 o 
   6   7   3       70.24       73.82     23.69 o 
   7   7   3     1189.55     1166.30     51.13 o 
   8   7   3      186.88      122.17     30.76 o 
   9   7   3      825.61      806.46     57.73 o 
  10   7   3       39.95       32.60     45.24 o 
  11   7   3       36.78       75.23     50.51 o 
  12   7   3       10.15        0.96     53.33 o 
  13   7   3        0.47       27.11     56.83 o 
  14   7   3       46.81      229.38     79.25 o 
  15   7   3       19.81        6.81     81.67 o 
 -16   8   3        0.26       29.13     65.57 o 
 -15   8   3        4.32      -43.32     59.65 o 
 -14   8   3        0.09       23.59     59.17 o 
 -13   8   3       87.13       80.95     53.87 o 
 -12   8   3      177.98      281.57     53.21 o 
 -11   8   3       35.97       68.99     42.97 o 
 -10   8   3     1704.17     1783.41     85.76 o 
  -9   8   3        4.21      -14.30     29.19 o 
  -8   8   3      169.06      159.54     30.54 o 
  -7   8   3     1085.79     1057.57     47.34 o 
  -6   8   3     1226.52     1324.13     45.72 o 
  -5   8   3     1282.24     1226.41     59.46 o 
  -4   8   3       59.85       44.98     14.39 o 
  -3   8   3     4774.81     4713.65    140.73 o 
  -2   8   3     6242.39     6412.47    157.88 o 
  -1   8   3     2814.09     2652.58     72.56 o 
   0   8   3     3822.90     3624.73     74.21 o 
   1   8   3      262.09      272.69     15.36 o 
   2   8   3      101.25      113.24     14.73 o 
   3   8   3      356.53      403.80     33.71 o 
   4   8   3       87.46       90.24     19.48 o 
   5   8   3     3441.36     3363.65     86.10 o 
   6   8   3       16.24       32.61     22.00 o 
   7   8   3       77.06       50.80     27.16 o 
   8   8   3      177.36      279.71     35.85 o 
   9   8   3     1208.65     1183.27     99.73 o 
  10   8   3      275.43      151.03     49.63 o 
  11   8   3       57.85      173.15     54.28 o 
  12   8   3      141.15      206.52     59.04 o 
  13   8   3        3.58       21.80     94.01 o 
  14   8   3        0.18       81.64     66.29 o 
 -15   9   3        3.34       43.47     64.32 o 
 -14   9   3       14.48       57.13     57.29 o 
 -13   9   3        6.42      -21.23     57.15 o 
 -12   9   3      159.58      201.13     52.00 o 
 -11   9   3        1.03       64.65     43.29 o 
 -10   9   3      207.94      206.08     72.41 o 
  -9   9   3       88.34      115.36     40.29 o 
  -8   9   3       38.34       65.52     27.75 o 
  -7   9   3      580.21      606.10     36.65 o 
  -6   9   3      664.59      612.23     38.30 o 
  -5   9   3        2.76       -2.85     20.98 o 
  -4   9   3      468.19      431.20     38.79 o 
  -3   9   3      335.78      302.36     49.43 o 
  -2   9   3        0.39       21.61     19.12 o 
  -1   9   3      375.07      375.42     50.22 o 
   0   9   3      656.46      659.47     26.23 o 
   1   9   3       37.84       40.87     12.03 o 
   2   9   3      398.92      464.96     22.92 o 
   3   9   3      512.91      444.78     24.45 o 
   4   9   3      237.07      260.93     24.01 o 
   5   9   3       49.63       92.29     25.64 o 
   6   9   3     2232.32     2334.18     74.89 o 
   7   9   3      291.19      298.79     38.38 o 
   8   9   3       57.60      137.45     50.57 o 
   9   9   3       14.95       32.72     46.23 o 
  10   9   3        5.02        0.87     44.08 o 
  11   9   3       49.90       48.06     61.42 o 
  12   9   3        8.40       18.53     67.81 o 
  13   9   3        0.63       20.94     72.61 o 
 -14  10   3        2.42      -82.67     61.09 o 
 -13  10   3       34.31       48.88     71.93 o 
 -12  10   3       13.92       74.39     57.87 o 
 -11  10   3      213.35      162.99     46.67 o 
 -10  10   3       22.48       49.51     39.21 o 
  -9  10   3      556.05      529.26     78.77 o 
  -8  10   3      287.64      227.83     39.64 o 
  -7  10   3      554.25      588.25     57.48 o 
  -6  10   3     2351.31     2132.85     83.05 o 
  -5  10   3     2103.84     2031.45    104.56 o 
  -4  10   3       10.38        9.25     28.35 o 
  -3  10   3      683.10      614.46     36.22 o 
  -2  10   3     1041.38     1015.06     66.68 o 
  -1  10   3      531.41      554.17     32.25 o 
   0  10   3     2247.74     2181.96     55.61 o 
   1  10   3       71.55       66.93     16.93 o 
   2  10   3      529.83      582.52     30.03 o 
   3  10   3     1197.79     1064.56     35.67 o 
   4  10   3      712.60      689.53     53.01 o 
   5  10   3      358.26      373.03     58.04 o 
   6  10   3      112.55       99.47     32.63 o 
   7  10   3      213.28      320.26     44.18 o 
   8  10   3      193.60       92.82    155.84 o 
   9  10   3       55.99      100.46     54.42 o 
  10  10   3        7.07       63.27     92.63 o 
  11  10   3       54.70       29.13     86.64 o 
  12  10   3       13.13      -23.16    141.67 o 
  13  10   3        1.36      -29.20     72.77 o 
 -13  11   3       37.16      109.49     61.79 o 
 -12  11   3       72.07       85.52     55.98 o 
 -11  11   3        7.63      -13.14     72.47 o 
 -10  11   3        9.99       40.93     62.12 o 
  -9  11   3      153.82      160.20     64.30 o 
  -8  11   3      930.03      791.19     87.18 o 
  -7  11   3      131.77      105.88     42.07 o 
  -6  11   3      169.85      120.96    111.70 o 
  -5  11   3      111.25      113.78     85.55 o 
  -4  11   3      481.10      577.59     80.65 o 
  -3  11   3      313.32      318.86     46.62 o 
  -2  11   3      201.27      169.01     38.51 o 
  -1  11   3       33.75       22.65     23.77 o 
   0  11   3      486.07      437.93     32.41 o 
   1  11   3      514.82      472.38     34.90 o 
   2  11   3      680.28      692.81     33.89 o 
   3  11   3      472.92      414.81     31.42 o 
   4  11   3       41.11       19.93     26.26 o 
   5  11   3        0.01        5.66     32.92 o 
   6  11   3       81.62       76.47     37.88 o 
   7  11   3       31.46        5.62     40.62 o 
   8  11   3      213.79      238.50     47.23 o 
   9  11   3        0.61       10.09     50.51 o 
  10  11   3        0.09       28.95     58.19 o 
  11  11   3        3.77        2.05    101.90 o 
  12  11   3        3.13       -2.20     77.38 o 
 -12  12   3        1.67       -3.27     87.18 o 
 -11  12   3        0.89       -6.54     76.29 o 
 -10  12   3        9.37      -26.16     70.84 o 
  -9  12   3       11.04      100.26     67.57 o 
  -8  12   3        9.24      -17.44     53.40 o 
  -7  12   3      123.81       66.83     41.42 o 
  -6  12   3      228.21      286.59     43.04 o 
  -5  12   3        3.58      -27.24     63.21 o 
  -4  12   3       22.00       74.65     44.70 o 
  -3  12   3        0.33      -54.90     36.60 o 
  -2  12   3       66.08       87.01     39.68 o 
  -1  12   3       25.40      -50.82     33.88 o 
   0  12   3      665.85      595.87     42.19 o 
   1  12   3       81.32       88.32     36.21 o 
   2  12   3      446.04      442.42     41.86 o 
   3  12   3       26.07       -1.97     24.44 o 
   4  12   3        2.57       44.27     35.08 o 
   5  12   3       70.63       97.18     39.48 o 
   6  12   3       32.76       65.88     38.53 o 
   7  12   3       89.95       -5.70     57.76 o 
   8  12   3        2.68       -3.81     53.17 o 
   9  12   3        2.40      102.44     86.09 o 
  10  12   3        3.69      -87.60     86.64 o 
  11  12   3        2.52      -44.68     94.81 o 
 -11  13   3        1.35      -10.90     78.47 o 
 -10  13   3       29.03        9.81     69.75 o 
  -9  13   3       10.21       66.48     63.21 o 
  -8  13   3       16.78        6.54     53.40 o 
  -7  13   3       53.54      116.61     52.31 o 
  -6  13   3      213.43      189.62     79.56 o 
  -5  13   3       11.71       22.03     48.16 o 
  -4  13   3      632.86      575.44     63.49 o 
  -3  13   3      294.68      373.13     51.98 o 
  -2  13   3      221.38      206.59     45.85 o 
  -1  13   3      732.11      859.40     86.64 o 
   0  13   3      473.59      459.62     51.82 o 
   1  13   3       61.50       82.28     29.53 o 
   2  13   3       15.49       35.48     33.76 o 
   3  13   3      151.80      157.82     34.82 o 
   4  13   3       36.07       42.38     28.75 o 
   5  13   3        2.67        7.71     30.99 o 
   6  13   3       56.86       31.85     35.55 o 
   7  13   3       50.45        8.38     52.38 o 
   8  13   3        1.61       13.04     55.09 o 
   9  13   3       79.38      184.18     91.54 o 
  10  13   3        0.02       -6.54     94.81 o 
 -10  14   3       27.17      -23.98     67.57 o 
  -9  14   3      121.25       56.67     63.21 o 
  -8  14   3        0.33       -7.63     51.22 o 
  -7  14   3        0.33        6.54     45.77 o 
  -6  14   3      219.25      251.35     62.36 o 
  -5  14   3        5.31       -0.14     53.02 o 
  -4  14   3      418.18      532.46     63.40 o 
  -3  14   3        0.51       -5.11     44.26 o 
  -2  14   3       49.48       29.92     43.90 o 
  -1  14   3      356.69      354.59     62.66 o 
   0  14   3        5.79       46.40     28.70 o 
   1  14   3       97.89       72.04     30.78 o 
   2  14   3        0.70       -9.21     30.62 o 
   3  14   3        1.12       15.42     32.27 o 
   4  14   3      159.40      169.30     38.18 o 
   5  14   3       21.21       33.81     38.60 o 
   6  14   3       26.87       37.99     48.38 o 
   7  14   3        5.26      -10.59     42.48 o 
   8  14   3       23.01       43.75     46.90 o 
  -8  15   3       18.85      -59.75     46.66 o 
  -7  15   3       10.56     -132.41     88.27 o 
  -6  15   3        5.56        2.18     90.45 o 
  -5  15   3        1.30      141.23     57.41 o 
  -4  15   3       48.01       80.43     53.52 o 
  -3  15   3        5.92      -18.29     47.39 o 
  -2  15   3        2.03       47.99     61.03 o 
  -1  15   3        4.60       10.37     43.13 o 
   0  15   3        7.54      -22.42     28.68 o 
   1  15   3        3.89       37.07     31.59 o 
   2  15   3       66.78       68.10     33.44 o 
   3  15   3        0.92       -7.53     34.63 o 
   4  15   3        4.36       35.52     36.61 o 
   5  15   3       43.06       37.90     40.46 o 
   6  15   3        2.35      -20.91     49.25 o 
  -5  16   3       24.68      108.98     86.09 o 
  -4  16   3      249.40      344.38     92.63 o 
  -3  16   3       23.87       70.30     52.75 o 
  -2  16   3        0.67       -0.31     48.38 o 
  -1  16   3      132.64      122.94     47.70 o 
   0  16   3       54.29       93.72     44.70 o 
   1  16   3      258.90      291.86     37.68 o 
   2  16   3       35.11        7.46     34.38 o 
   3  16   3       28.11        9.67     35.57 o 
 -18   0   4        1.22       27.24    126.42 o 
 -17   0   4        5.68        5.45    115.52 o 
 -16   0   4        2.78     -156.93    106.80 o 
 -15   0   4        3.22      -46.86     99.17 o 
 -14   0   4        7.05       -9.81     92.63 o 
 -13   0   4       13.25      -25.73     57.01 o 
 -12   0   4        4.74       -2.34     50.58 o 
 -11   0   4      161.53       79.36    110.07 o 
 -10   0   4     1439.06     1304.45     96.99 o 
  -9   0   4     1330.28     1220.50    114.43 o 
  -8   0   4     4001.91     3870.90    126.86 o 
  -7   0   4     4303.27     3928.27    124.77 o 
  -6   0   4     7956.50     8025.98    227.77 o 
  -5   0   4      585.95      531.59     28.69 o 
  -4   0   4    24705.70    24741.23    510.37 o 
  -3   0   4    16673.81    16037.78    332.77 o 
  -2   0   4   110779.75   106542.46   2163.46 o 
  -1   0   4     1522.43     1490.22     38.39 o 
   0   0   4    10834.97    10522.68    173.87 o 
   1   0   4       70.93       86.99     10.19 o 
   2   0   4      794.81      807.55     27.08 o 
   3   0   4     9900.88     9888.37    211.81 o 
   4   0   4      599.85      712.33     72.02 o 
   5   0   4     1113.14     1069.58     53.20 o 
   6   0   4     2009.72     2042.21     79.87 o 
   7   0   4      357.98      432.46     42.38 o 
   8   0   4       66.47        2.59     77.38 o 
   9   0   4       97.90       51.11     46.53 o 
  10   0   4      357.45      376.93     65.48 o 
  11   0   4        0.37      -77.97     51.98 o 
  12   0   4      668.34      781.39    134.05 o 
  13   0   4      950.86      943.77    154.75 o 
  14   0   4        7.90      -33.78    111.16 o 
  15   0   4        0.68       57.76    123.15 o 
  16   0   4       98.35      263.73    146.03 o 
 -18   1   4       26.65      -45.50     86.14 o 
 -17   1   4        3.86     -116.68     77.79 o 
 -16   1   4        0.57      -38.69     75.90 o 
 -15   1   4       11.99       61.03     70.90 o 
 -14   1   4      201.61      251.73     60.42 o 
 -13   1   4       87.34       16.99     39.66 o 
 -12   1   4      221.71      249.75     53.74 o 
 -11   1   4      336.36      302.31     40.20 o 
 -10   1   4      185.51      200.80     34.02 o 
  -9   1   4       88.67       76.00     23.84 o 
  -8   1   4        5.57        7.01     18.30 o 
  -7   1   4      683.64      636.80     29.44 o 
  -6   1   4     4487.65     4497.06     88.66 o 
  -5   1   4       82.87       53.47     11.09 o 
  -4   1   4      251.28      293.30     13.26 o 
  -3   1   4     1827.57     1584.47     26.72 o 
  -2   1   4    13120.51    12682.24    170.22 o 
  -1   1   4      626.61      592.59     13.77 o 
   0   1   4      297.87      316.26      9.42 o 
   1   1   4     8555.91     8211.73    104.44 o 
   2   1   4     6806.19     7463.69    108.85 o 
   3   1   4    13735.87    13419.13    200.43 o 
   4   1   4      483.99      431.41     21.83 o 
   5   1   4       63.39       80.31     17.31 o 
   6   1   4     1249.83     1334.49     46.00 o 
   7   1   4      868.04     1037.45     46.57 o 
   8   1   4      194.81      161.27     29.38 o 
   9   1   4      525.29      550.31     41.35 o 
  10   1   4      317.36      421.49     46.77 o 
  11   1   4      108.33       45.10     46.74 o 
  12   1   4       90.35       82.32     66.83 o 
  13   1   4        0.73       20.36     73.16 o 
  14   1   4        0.00       40.74     78.85 o 
  15   1   4        6.29      -20.24     85.92 o 
  16   1   4        0.10       34.03    157.48 o 
 -18   2   4       35.83      264.38     98.14 o 
 -17   2   4        1.76       25.82     82.84 o 
 -16   2   4       10.15      -76.74     75.13 o 
 -15   2   4       67.74       22.04     67.87 o 
 -14   2   4        1.44      -19.80     51.38 o 
 -13   2   4        0.92      -32.73     46.18 o 
 -12   2   4        8.13      -51.93     34.62 o 
 -11   2   4       69.50       61.94     34.86 o 
 -10   2   4       56.82       69.25     24.21 o 
  -9   2   4     2293.57     2046.04     59.86 o 
  -8   2   4     1270.99     1176.74     42.73 o 
  -7   2   4      183.00      245.50     21.73 o 
  -6   2   4       98.14      103.36     15.91 o 
  -5   2   4      914.32      949.72     28.73 o 
  -4   2   4     1368.89     1255.10     26.09 o 
  -3   2   4       19.84       13.10      6.30 o 
  -2   2   4     5471.79     5439.09     75.83 o 
  -1   2   4    38209.27    38374.15    485.94 o 
   0   2   4    10110.74    10742.26    129.87 o 
   1   2   4     1424.29     1491.38     27.43 o 
   2   2   4    15275.64    15653.08    210.94 o 
   3   2   4       81.41       57.89     10.80 o 
   4   2   4     5520.15     5768.60     97.83 o 
   5   2   4     6757.97     7033.55    178.18 o 
   6   2   4     1394.28     1259.82     67.80 o 
   7   2   4        8.57       -4.58     17.49 o 
   8   2   4     1107.06     1027.39     49.86 o 
   9   2   4       53.15       33.62     30.10 o 
  10   2   4       14.90       73.71     37.87 o 
  11   2   4        1.48       61.96     46.18 o 
  12   2   4        9.84        1.75     68.68 o 
  13   2   4       37.23       64.23     73.20 o 
  14   2   4        5.94      129.52     82.82 o 
  15   2   4        5.70      -95.51     79.73 o 
  16   2   4        6.42      -29.48    119.33 o 
 -18   3   4        6.33     -109.15     80.74 o 
 -17   3   4        5.52      -24.82     86.57 o 
 -16   3   4       19.25      -10.49     73.23 o 
 -15   3   4       28.94       45.50     55.91 o 
 -14   3   4       57.39      114.47     54.01 o 
 -13   3   4      111.64      110.73     50.30 o 
 -12   3   4      668.58      516.03     63.57 o 
 -11   3   4      984.59      991.81     52.71 o 
 -10   3   4      110.97       92.78     27.60 o 
  -9   3   4      640.53      664.42     38.62 o 
  -8   3   4     1206.26     1358.30     61.97 o 
  -7   3   4      682.14      553.28     35.36 o 
  -6   3   4      560.72      518.35     24.82 o 
  -5   3   4     2668.25     2663.96     52.53 o 
  -4   3   4     6824.99     6389.55     98.32 o 
  -3   3   4      491.24      609.07     21.97 o 
  -2   3   4     6774.27     6638.53     95.51 o 
  -1   3   4       24.29       61.60      6.43 o 
   0   3   4      511.05      481.07     11.62 o 
   1   3   4    15285.89    14856.39    191.63 o 
   2   3   4      852.63      781.30     22.25 o 
   3   3   4     1736.20     1566.38     36.43 o 
   4   3   4     2013.35     1821.27     45.55 o 
   5   3   4       28.86       11.51     24.57 o 
   6   3   4     1006.76      996.35     51.14 o 
   7   3   4        8.00       42.23     24.01 o 
   8   3   4      852.82      805.48     45.30 o 
   9   3   4        2.85      -24.14     28.53 o 
  10   3   4      397.20      391.89     56.07 o 
  11   3   4      126.17      129.96     50.39 o 
  12   3   4      139.10       52.19     59.36 o 
  13   3   4        9.40      -88.46     67.80 o 
  14   3   4       37.31      -63.75     74.56 o 
  15   3   4       36.88      -20.71     84.00 o 
  16   3   4        8.55      250.78    100.73 o 
 -18   4   4        9.64      -82.82     88.62 o 
 -17   4   4        3.80      -52.06     84.50 o 
 -16   4   4       59.75        7.89     62.78 o 
 -15   4   4       63.75       68.10     59.06 o 
 -14   4   4       23.64       10.98     52.44 o 
 -13   4   4       53.56      108.30     53.01 o 
 -12   4   4        1.03       53.62     45.54 o 
 -11   4   4       62.10       29.48     48.76 o 
 -10   4   4        2.70      -13.19     26.80 o 
  -9   4   4       78.74       18.75     24.09 o 
  -8   4   4        5.84        6.62     21.33 o 
  -7   4   4       12.72        9.11     18.78 o 
  -6   4   4     1550.84     1686.73     50.88 o 
  -5   4   4     4001.43     4165.84     82.17 o 
  -4   4   4     1889.87     1985.53     38.62 o 
  -3   4   4       24.17       15.04      8.43 o 
  -2   4   4      140.45      194.13     10.18 o 
  -1   4   4     1332.94     1244.22     24.14 o 
   0   4   4     2920.71     2765.29     43.77 o 
   1   4   4      203.68      244.92     12.48 o 
   2   4   4      208.98      219.20     13.41 o 
   3   4   4     1658.22     1800.50     43.20 o 
   4   4   4      205.14      153.56     17.98 o 
   5   4   4       86.04      184.33     27.78 o 
   6   4   4      151.01      172.13     23.18 o 
   7   4   4      163.74      144.29     27.37 o 
   8   4   4       22.53        3.44     26.39 o 
   9   4   4      147.54      128.68     43.60 o 
  10   4   4       66.93       27.07     48.33 o 
  11   4   4        4.47      101.77     88.01 o 
  12   4   4       20.60       45.33     64.88 o 
  13   4   4        0.57       82.81     59.81 o 
  14   4   4       18.14     -106.17     70.78 o 
  15   4   4        1.14       50.68     85.80 o 
 -17   5   4        0.01       40.10    143.85 o 
 -16   5   4        0.21       26.57     63.62 o 
 -15   5   4        0.88      -22.54     54.64 o 
 -14   5   4       33.89      115.85    105.49 o 
 -13   5   4        0.13       -7.46     46.12 o 
 -12   5   4        0.98       14.11     45.39 o 
 -11   5   4       12.66       51.31     39.39 o 
 -10   5   4       11.11      -32.75     26.59 o 
  -9   5   4      230.91      250.96     30.24 o 
  -8   5   4      119.49       53.46     23.10 o 
  -7   5   4       53.68       37.30     20.30 o 
  -6   5   4     3000.00     3063.40     71.60 o 
  -5   5   4      662.46      648.00     32.74 o 
  -4   5   4      757.91      702.50     21.91 o 
  -3   5   4      648.19      647.84     18.40 o 
  -2   5   4       32.11       28.29      8.94 o 
  -1   5   4     1323.21     1573.95     32.20 o 
   0   5   4     1457.24     1453.58     31.17 o 
   1   5   4      952.86      852.25     22.72 o 
   2   5   4      700.34      734.60     23.64 o 
   3   5   4      488.58      525.24     23.49 o 
   4   5   4      869.00      787.90     32.16 o 
   5   5   4      989.32     1009.36     46.74 o 
   6   5   4      374.01      336.21     27.08 o 
   7   5   4      970.42      920.13     41.85 o 
   8   5   4       10.06        7.62     27.55 o 
   9   5   4       21.93       24.53     40.38 o 
  10   5   4      460.31      352.63     55.05 o 
  11   5   4        2.86       93.67     51.16 o 
  12   5   4       23.72       19.01     54.08 o 
  13   5   4        7.69       15.61     57.24 o 
  14   5   4        1.27     -108.58     72.39 o 
  15   5   4       26.40      122.06     90.93 o 
 -17   6   4        1.86       25.28     84.67 o 
 -16   6   4        3.32       82.99     66.84 o 
 -15   6   4        1.36      -44.05     57.31 o 
 -14   6   4        1.27      -15.83     53.52 o 
 -13   6   4        6.74       16.47     49.00 o 
 -12   6   4       27.02      -18.26     43.54 o 
 -11   6   4      201.28      211.48     46.48 o 
 -10   6   4        5.29      -27.52     29.76 o 
  -9   6   4      407.64      363.11     32.94 o 
  -8   6   4      339.38      303.94     29.09 o 
  -7   6   4      279.03      293.82     26.68 o 
  -6   6   4      818.82      719.74     35.59 o 
  -5   6   4       41.02       16.34     14.27 o 
  -4   6   4      793.43      847.94     23.98 o 
  -3   6   4    14838.01    15672.09    241.79 o 
  -2   6   4     1618.31     1499.19     29.02 o 
  -1   6   4    11379.09    11774.89    194.11 o 
   0   6   4      236.59      276.62     14.11 o 
   1   6   4      290.09      321.55     14.96 o 
   2   6   4     1432.13     1220.18     33.57 o 
   3   6   4       24.91       21.86     14.44 o 
   4   6   4     3147.40     3029.17     66.23 o 
   5   6   4      173.02      141.86     22.01 o 
   6   6   4       26.76       39.54     23.38 o 
   7   6   4      791.97      748.27     53.17 o 
   8   6   4        7.14       45.95     29.60 o 
   9   6   4        3.39       19.24     34.85 o 
  10   6   4       53.19       42.85     39.33 o 
  11   6   4        0.06      -38.93     56.18 o 
  12   6   4      120.36      139.72     80.45 o 
  13   6   4        7.49       64.50     59.52 o 
  14   6   4       12.28      -23.47     76.91 o 
  15   6   4        7.84      -73.43     81.51 o 
 -16   7   4       36.73      144.73     67.22 o 
 -15   7   4       11.83       70.14     61.29 o 
 -14   7   4       12.35       82.86     67.82 o 
 -13   7   4        2.15      -28.75     60.27 o 
 -12   7   4       30.66       73.39     46.89 o 
 -11   7   4        3.76       53.66     51.69 o 
 -10   7   4       38.08       10.71     38.49 o 
  -9   7   4        3.77      -18.63     28.44 o 
  -8   7   4      273.29      271.25     39.76 o 
  -7   7   4      542.64      459.77     35.04 o 
  -6   7   4      192.30      188.61     22.52 o 
  -5   7   4        2.97       -1.82     14.13 o 
  -4   7   4       47.71       28.10     16.79 o 
  -3   7   4      445.20      406.65     18.76 o 
  -2   7   4      692.06      815.52     25.75 o 
  -1   7   4      301.09      307.63     14.51 o 
   0   7   4        8.29       21.25      9.65 o 
   1   7   4      126.32      146.42     12.72 o 
   2   7   4      222.38      250.01     18.78 o 
   3   7   4      200.54      228.68     20.61 o 
   4   7   4       26.16       23.77     17.24 o 
   5   7   4       64.48       63.25     21.49 o 
   6   7   4       45.87      106.88     26.23 o 
   7   7   4       72.29       73.17     32.82 o 
   8   7   4      243.01      259.02     35.96 o 
   9   7   4      149.10      172.01     46.40 o 
  10   7   4        0.73      -16.97     38.08 o 
  11   7   4        1.54      -60.81     40.54 o 
  12   7   4       97.89       70.02     57.84 o 
  13   7   4        1.72      -36.20     56.19 o 
  14   7   4        0.25      100.88     67.40 o 
 -16   8   4        5.51      -24.67     65.34 o 
 -15   8   4        4.34       79.21     61.34 o 
 -14   8   4       52.56      -14.82     53.62 o 
 -13   8   4        7.50      -47.49     48.77 o 
 -12   8   4        0.49      -33.03     42.86 o 
 -11   8   4       53.83       42.76     41.64 o 
 -10   8   4       74.19       48.23     37.58 o 
  -9   8   4       40.83      -43.12     44.36 o 
  -8   8   4      457.62      423.26     36.45 o 
  -7   8   4      295.61      290.80     30.26 o 
  -6   8   4     1210.53     1127.18     53.26 o 
  -5   8   4     1025.15     1064.50     44.11 o 
  -4   8   4       59.22       83.25     15.19 o 
  -3   8   4       22.25       95.17     22.18 o 
  -2   8   4     3298.56     3358.71     91.54 o 
  -1   8   4     1824.86     1681.45     41.80 o 
   0   8   4       78.48      111.44     11.11 o 
   1   8   4      216.54      253.51     17.13 o 
   2   8   4     2366.49     2190.11     49.53 o 
   3   8   4      150.03      175.45     18.78 o 
   4   8   4     6037.63     5822.67    123.67 o 
   5   8   4       58.16       61.83     20.95 o 
   6   8   4       57.35       62.81     26.99 o 
   7   8   4      126.70      124.53     31.17 o 
   8   8   4       91.92       92.27     34.94 o 
   9   8   4      202.22      261.90     54.54 o 
  10   8   4        2.66       -1.19     46.48 o 
  11   8   4        0.28      -37.80     51.55 o 
  12   8   4        2.01      -57.68     55.95 o 
  13   8   4       23.34       66.37     71.95 o 
  14   8   4       15.89       43.72     68.55 o 
 -15   9   4        0.16       33.45     60.45 o 
 -14   9   4        3.04       21.94     53.88 o 
 -13   9   4       38.72      -68.01     78.75 o 
 -12   9   4      146.38      103.93     64.64 o 
 -11   9   4        7.98       17.57     41.95 o 
 -10   9   4      648.65      576.68     52.59 o 
  -9   9   4      207.20      223.35     38.23 o 
  -8   9   4      122.44      133.31     29.32 o 
  -7   9   4      119.75       64.59     24.30 o 
  -6   9   4      204.67      184.00     29.09 o 
  -5   9   4     2722.02     2723.10     96.67 o 
  -4   9   4      661.17      695.45     40.23 o 
  -3   9   4      526.92      445.85     32.14 o 
  -2   9   4       91.54      107.28     22.95 o 
  -1   9   4      212.91      248.02     17.57 o 
   0   9   4     2862.77     2707.91     61.10 o 
   1   9   4     1891.74     1819.70     42.09 o 
   2   9   4      754.29      761.73     46.30 o 
   3   9   4      929.22      927.58     33.02 o 
   4   9   4        6.03      -18.64     21.77 o 
   5   9   4     1433.96     1298.67     51.48 o 
   6   9   4     1077.94     1077.02     64.95 o 
   7   9   4        2.07       -9.88     29.23 o 
   8   9   4      311.10      299.42     48.06 o 
   9   9   4       57.38       79.03     44.98 o 
  10   9   4        7.79      -47.55     45.90 o 
  11   9   4       28.45        4.29     62.98 o 
  12   9   4       13.98      -34.08     66.26 o 
  13   9   4        0.33       23.94     80.10 o 
 -14  10   4       24.32      200.55     69.15 o 
 -13  10   4       79.22       -4.78     59.87 o 
 -12  10   4       15.27       37.14     62.12 o 
 -11  10   4      105.55       94.77     45.46 o 
 -10  10   4      181.95      206.17     66.22 o 
  -9  10   4      405.18      360.59     50.83 o 
  -8  10   4        9.80      -20.40     24.98 o 
  -7  10   4       27.18        9.51     32.88 o 
  -6  10   4      475.24      427.54     39.18 o 
  -5  10   4       98.78       79.32     24.28 o 
  -4  10   4      200.18      218.13     36.02 o 
  -3  10   4        3.19      -10.96     23.42 o 
  -2  10   4        3.90       -1.49     22.20 o 
  -1  10   4      105.68      150.05     21.74 o 
   0  10   4      215.84      174.83     23.55 o 
   1  10   4      918.63      877.08     29.74 o 
   2  10   4       23.45       17.42     16.01 o 
   3  10   4     1750.61     1767.18     65.56 o 
   4  10   4      936.04      979.23     54.98 o 
   5  10   4      134.98       43.92     51.30 o 
   6  10   4      598.58      492.52     50.60 o 
   7  10   4       10.08        4.90     33.94 o 
   8  10   4        5.47        3.09     41.07 o 
   9  10   4       13.27       11.52     54.29 o 
  10  10   4       15.20       67.18     60.46 o 
  11  10   4       32.10      102.53     66.09 o 
  12  10   4        2.11       46.46     71.97 o 
 -14  11   4       10.95     -119.88     99.17 o 
 -13  11   4       30.11       75.20     93.72 o 
 -12  11   4       67.51       78.94     54.19 o 
 -11  11   4       23.68       70.36     66.48 o 
 -10  11   4       19.67       57.76     66.48 o 
  -9  11   4        5.53      -23.98     56.67 o 
  -8  11   4      109.33      128.60     55.58 o 
  -7  11   4       19.13       22.55     38.94 o 
  -6  11   4       18.39       23.36     34.32 o 
  -5  11   4     1995.74     2009.40    107.11 o 
  -4  11   4      208.01      123.15     44.70 o 
  -3  11   4      635.47      625.63     56.64 o 
  -2  11   4        7.49       15.72     53.40 o 
  -1  11   4      124.31      161.27     27.22 o 
   0  11   4      280.08      322.36     32.01 o 
   1  11   4     1811.57     1777.72     69.10 o 
   2  11   4       42.21       69.72     24.06 o 
   3  11   4      376.15      372.46     32.99 o 
   4  11   4       26.04        2.84     27.99 o 
   5  11   4       69.74       21.01     33.28 o 
   6  11   4      246.20      190.22     43.76 o 
   7  11   4        5.99        0.54     49.32 o 
   8  11   4       72.65      132.92     45.23 o 
   9  11   4       17.63       15.26     56.17 o 
  10  11   4        0.37       19.31     64.84 o 
  11  11   4       13.46       -1.21     75.20 o 
 -12  12   4       46.33      112.25     88.27 o 
 -11  12   4       75.07      129.69     79.56 o 
 -10  12   4       56.22       47.95     67.57 o 
  -9  12   4        2.36       93.72     62.12 o 
  -8  12   4       10.09      -54.49     51.22 o 
  -7  12   4      199.60      216.95     45.69 o 
  -6  12   4       74.52       89.60     33.00 o 
  -5  12   4       90.82       64.30    122.06 o 
  -4  12   4      151.60      282.48     51.21 o 
  -3  12   4      137.25      197.20     46.99 o 
  -2  12   4      657.84      742.79     60.82 o 
  -1  12   4     1832.73     1643.16     63.66 o 
   0  12   4       69.43       63.64     29.44 o 
   1  12   4      457.66      446.24     38.31 o 
   2  12   4       69.44      121.55     32.49 o 
   3  12   4      928.21      818.14     48.45 o 
   4  12   4      262.73      277.92     34.80 o 
   5  12   4      110.21      174.50     34.83 o 
   6  12   4       22.98       61.71     35.66 o 
   7  12   4        1.96      -76.86     51.24 o 
   8  12   4      157.25      197.80     62.42 o 
   9  12   4        4.50        9.81     87.18 o 
  10  12   4       36.90       52.33     60.97 o 
 -11  13   4        4.63      -54.49     75.20 o 
 -10  13   4       11.17     -101.35     67.57 o 
  -9  13   4        8.17       29.42     63.21 o 
  -8  13   4        6.04      -24.73     44.16 o 
  -7  13   4       64.28       19.24     40.92 o 
  -6  13   4       41.84       84.74     55.77 o 
  -5  13   4        6.71      -11.71     48.16 o 
  -4  13   4       43.54       42.09     47.76 o 
  -3  13   4        0.45       -6.37     43.90 o 
  -2  13   4        4.94       18.21     41.22 o 
  -1  13   4        1.76      -24.31     39.68 o 
   0  13   4      128.69      131.06     31.27 o 
   1  13   4      239.73      218.63     35.01 o 
   2  13   4        7.43       -4.20     33.61 o 
   3  13   4       17.16       -2.73     42.77 o 
   4  13   4        2.68      -29.86     30.54 o 
   5  13   4       31.73       34.27     34.05 o 
   6  13   4        8.85        5.02     40.66 o 
   7  13   4      107.26      126.64     47.16 o 
   8  13   4       78.11       47.36     60.75 o 
   9  13   4       55.81     -103.53     91.54 o 
 -10  14   4       14.43       66.11     58.75 o 
  -9  14   4       34.91       68.50     71.93 o 
  -8  14   4       46.22      121.36     49.20 o 
  -7  14   4        8.83        7.39     44.14 o 
  -6  14   4       36.78      115.52     82.82 o 
  -5  14   4       13.45       67.64     55.83 o 
  -4  14   4      100.10       90.13     51.48 o 
  -3  14   4       80.73      212.33     63.21 o 
  -2  14   4      155.69      180.22     49.70 o 
  -1  14   4        8.02       23.98     68.66 o 
   0  14   4        6.84      -10.39     30.10 o 
   1  14   4       10.20      -14.41     33.45 o 
   2  14   4       47.21       31.74     34.59 o 
   3  14   4       65.62       61.45     36.65 o 
   4  14   4        4.65       38.11     38.47 o 
   5  14   4        0.80        9.27     41.58 o 
   6  14   4       12.14      -37.26     51.61 o 
   7  14   4      124.11      104.27     47.13 o 
  -8  15   4       11.73       64.46     47.02 o 
  -7  15   4       30.89       70.84     92.63 o 
  -6  15   4      305.50      237.58     96.99 o 
  -5  15   4       16.86      121.85     61.17 o 
  -4  15   4      197.05      186.00     59.63 o 
  -3  15   4       28.80      -21.70     48.12 o 
  -2  15   4       34.88      -12.70     46.50 o 
  -1  15   4      140.44       91.03     46.58 o 
   0  15   4      182.76      124.03     34.44 o 
   1  15   4       54.13       33.28     34.05 o 
   2  15   4       34.17       35.42     35.83 o 
   3  15   4        6.68       -2.40     38.10 o 
   4  15   4      134.16      144.55     48.71 o 
   5  15   4       41.15       45.53     52.78 o 
  -4  16   4        2.66       13.20     58.55 o 
  -3  16   4       15.93      -77.34     51.56 o 
  -2  16   4      109.49      190.11     55.42 o 
  -1  16   4        1.54       10.15     47.76 o 
   0  16   4       39.12       33.95     32.69 o 
   1  16   4       10.82      -17.14     35.06 o 
   2  16   4       34.07       -5.55     36.46 o 
 -18   1   5       11.19      -39.98     99.72 o 
 -17   1   5       23.56       33.56     85.50 o 
 -16   1   5       24.37       59.14     78.96 o 
 -15   1   5      159.52      307.59    152.57 o 
 -14   1   5      322.22      443.56     85.53 o 
 -13   1   5        2.81      -15.08     37.59 o 
 -12   1   5       72.57       31.81     37.13 o 
 -11   1   5        5.94        5.67     27.01 o 
 -10   1   5      661.89      773.97     43.47 o 
  -9   1   5     1227.74     1441.54     78.55 o 
  -8   1   5     1381.50     1442.11     44.39 o 
  -7   1   5     9938.15     9410.64    174.70 o 
  -6   1   5       69.19       40.46     12.58 o 
  -5   1   5      388.69      412.92     16.34 o 
  -4   1   5     9734.82     9656.89    132.84 o 
  -3   1   5      135.15      196.49     12.17 o 
  -2   1   5    28220.27    27528.87    365.35 o 
  -1   1   5      196.36      209.02     11.92 o 
   0   1   5    10181.57    10368.82    126.51 o 
   1   1   5      374.08      347.72     11.52 o 
   2   1   5     2003.67     1923.60     34.27 o 
   3   1   5    19428.14    18803.04    278.52 o 
   4   1   5     1666.00     1539.22     37.33 o 
   5   1   5     2074.35     2173.98     50.59 o 
   6   1   5     1095.18     1195.31     49.02 o 
   7   1   5      104.90      116.08     27.15 o 
   8   1   5      613.14      660.05     43.47 o 
   9   1   5        3.11      -38.68     34.76 o 
  10   1   5      359.82      358.27     47.00 o 
  11   1   5       45.58      112.11     51.69 o 
  12   1   5       15.32       48.93     70.11 o 
  13   1   5        2.39      -15.05     71.20 o 
  14   1   5        0.94      -32.59     80.50 o 
  15   1   5       24.59      -56.32     85.28 o 
 -18   2   5        7.47      -10.45     86.21 o 
 -17   2   5        0.22     -117.48     78.32 o 
 -16   2   5        5.09      -38.29    122.60 o 
 -15   2   5        0.74       12.90     54.91 o 
 -14   2   5      217.64      211.80     61.56 o 
 -13   2   5        0.98       -6.37     78.90 o 
 -12   2   5      587.45      637.22     53.99 o 
 -11   2   5      822.78      843.36     44.41 o 
 -10   2   5      482.16      520.81     36.70 o 
  -9   2   5      794.21      792.92     63.60 o 
  -8   2   5     2443.80     2583.82     71.06 o 
  -7   2   5     1780.26     1907.47     48.04 o 
  -6   2   5       21.35       15.25     13.49 o 
  -5   2   5     1487.57     1632.81     37.23 o 
  -4   2   5     4156.83     3909.67     67.16 o 
  -3   2   5    16191.76    16182.05    227.08 o 
  -2   2   5     2197.09     2055.26     34.66 o 
  -1   2   5     1917.53     1984.60     35.64 o 
   0   2   5    13585.59    13044.50    157.67 o 
   1   2   5    16686.92    16560.32    193.10 o 
   2   2   5      517.42      522.31     16.03 o 
   3   2   5     9451.14     9382.98    137.32 o 
   4   2   5      962.52      903.73     30.36 o 
   5   2   5     6027.58     5673.22    133.53 o 
   6   2   5     1186.24     1229.54     56.89 o 
   7   2   5     4705.58     4859.14    137.82 o 
   8   2   5      864.77      870.70     66.80 o 
   9   2   5       31.83       50.12     36.34 o 
  10   2   5      201.55      225.48     53.18 o 
  11   2   5       51.16       92.12     52.53 o 
  12   2   5       70.67      101.77     88.82 o 
  13   2   5        0.21       35.45     75.33 o 
  14   2   5        0.82      -28.96     80.74 o 
  15   2   5        3.06       21.35     90.15 o 
 -18   3   5        0.90      -52.64     88.58 o 
 -17   3   5        3.72       -8.72    120.97 o 
 -16   3   5       20.97       55.23    113.34 o 
 -15   3   5       12.59      -78.20     80.98 o 
 -14   3   5      115.52        5.97     71.53 o 
 -13   3   5      119.87      145.82     52.13 o 
 -12   3   5      275.95      282.43     49.87 o 
 -11   3   5       28.10      -11.03     29.63 o 
 -10   3   5      254.16      295.80     37.21 o 
  -9   3   5      168.79      138.23     21.76 o 
  -8   3   5       31.42        8.00     11.67 o 
  -7   3   5      275.93      213.03     26.23 o 
  -6   3   5     4617.85     4635.24     91.60 o 
  -5   3   5      113.07       87.56     12.18 o 
  -4   3   5      614.69      584.45     18.06 o 
  -3   3   5      576.66      540.05     17.44 o 
  -2   3   5       10.31        5.89      7.54 o 
  -1   3   5     4524.24     4493.53     64.60 o 
   0   3   5      994.90     1086.85     20.33 o 
   1   3   5      664.67      651.05     21.77 o 
   2   3   5       42.05       60.89     10.50 o 
   3   3   5      847.57      881.44     27.07 o 
   4   3   5     2742.61     2777.38     62.71 o 
   5   3   5      201.77      267.14     28.15 o 
   6   3   5      417.06      398.56     33.06 o 
   7   3   5       94.84       52.71     26.16 o 
   8   3   5        0.90        5.20     27.57 o 
   9   3   5       26.22      -40.47     37.16 o 
  10   3   5      204.45      177.14     50.19 o 
  11   3   5       42.49       88.27     52.09 o 
  12   3   5        0.12       20.56     54.08 o 
  13   3   5        6.37      -45.46     70.01 o 
  14   3   5        0.99      -50.83     77.42 o 
  15   3   5       17.49     -123.93     82.62 o 
 -18   4   5        1.29       30.04     92.23 o 
 -17   4   5        3.58       -9.54     80.30 o 
 -16   4   5       31.00      -29.85     61.07 o 
 -15   4   5        0.56      -20.97     57.67 o 
 -14   4   5       57.45       54.65     68.29 o 
 -13   4   5       88.10      103.19     50.93 o 
 -12   4   5       88.47      136.58     47.61 o 
 -11   4   5      122.17      151.23     37.74 o 
 -10   4   5     1025.20     1066.99     51.70 o 
  -9   4   5     1174.86     1060.73     48.58 o 
  -8   4   5      879.22      923.60     53.56 o 
  -7   4   5     2019.70     1966.93     63.01 o 
  -6   4   5      336.72      373.77     21.49 o 
  -5   4   5     1182.25     1039.90     30.19 o 
  -4   4   5     6203.18     6528.27    106.58 o 
  -3   4   5    10082.56    10108.75    159.73 o 
  -2   4   5     3166.14     3172.99     52.46 o 
  -1   4   5       25.26       30.31      9.02 o 
   0   4   5     8710.12     8262.83    114.06 o 
   1   4   5     1337.57     1099.35     25.63 o 
   2   4   5     2302.49     2372.88     41.94 o 
   3   4   5     6240.90     6176.52    104.08 o 
   4   4   5     3001.42     3047.44     62.96 o 
   5   4   5      471.60      459.29     26.38 o 
   6   4   5      510.43      504.69     31.88 o 
   7   4   5      183.29      193.37     26.82 o 
   8   4   5       36.68       19.95     28.05 o 
   9   4   5      558.41      575.73     60.79 o 
  10   4   5        0.58       -8.42     44.39 o 
  11   4   5       39.31       97.04     53.24 o 
  12   4   5       35.61       -6.89     53.69 o 
  13   4   5        0.12       -6.41     72.33 o 
  14   4   5       32.77       -2.69     81.73 o 
  15   4   5       20.03        4.66     85.50 o 
 -17   5   5       10.77      -64.92     80.64 o 
 -16   5   5        0.60       32.59     63.89 o 
 -15   5   5       12.83       78.26     58.55 o 
 -14   5   5        0.03       35.38     69.22 o 
 -13   5   5      144.42      227.78     55.17 o 
 -12   5   5       88.42      136.61     48.69 o 
 -11   5   5      667.77      619.49     57.63 o 
 -10   5   5     1310.31     1531.01     62.28 o 
  -9   5   5      994.28     1016.11     52.99 o 
  -8   5   5       88.61      102.93     24.97 o 
  -7   5   5      319.13      328.31     27.61 o 
  -6   5   5     6502.14     6386.44    121.98 o 
  -5   5   5     2820.54     2673.55     54.35 o 
  -4   5   5     1259.00     1244.26     29.50 o 
  -3   5   5      720.13      737.53     19.66 o 
  -2   5   5       96.18      108.32      9.89 o 
  -1   5   5    10110.90     9948.23    148.75 o 
   0   5   5     4203.98     4369.19     73.91 o 
   1   5   5     7023.95     6736.92    110.14 o 
   2   5   5     1237.51     1211.01     31.10 o 
   3   5   5     1224.94     1175.89     34.71 o 
   4   5   5     1062.82     1136.25     45.72 o 
   5   5   5      109.68      136.61     20.69 o 
   6   5   5     1298.60     1226.73     47.18 o 
   7   5   5       22.59       25.05     24.16 o 
   8   5   5      162.74      192.30     34.32 o 
   9   5   5      384.73      395.51     46.54 o 
  10   5   5      144.36      188.85     45.04 o 
  11   5   5       48.85       -9.72     42.93 o 
  12   5   5       60.26       23.13     49.19 o 
  13   5   5        3.71       23.40     59.06 o 
  14   5   5        2.52       16.04     63.70 o 
  15   5   5        1.13       77.80     95.36 o 
 -17   6   5        9.82      -41.07    109.52 o 
 -16   6   5       19.31      -55.40     61.34 o 
 -15   6   5        1.23       -6.53     56.47 o 
 -14   6   5       21.65       41.46     53.70 o 
 -13   6   5      294.58      365.45    118.50 o 
 -12   6   5      278.20      251.98     52.91 o 
 -11   6   5      360.32      321.56     49.49 o 
 -10   6   5      104.16       71.02     33.56 o 
  -9   6   5      208.12      198.49     29.99 o 
  -8   6   5       32.68      -30.56     24.96 o 
  -7   6   5      781.42      820.40     38.46 o 
  -6   6   5      643.71      670.60     27.39 o 
  -5   6   5       23.05       10.48     13.79 o 
  -4   6   5        2.00      -15.26     12.71 o 
  -3   6   5       66.86       65.07     12.98 o 
  -2   6   5       45.06       37.57      8.07 o 
  -1   6   5      128.55      108.54     15.11 o 
   0   6   5      182.79      160.19     14.04 o 
   1   6   5       44.38       62.74     12.70 o 
   2   6   5       62.12       51.05     15.15 o 
   3   6   5     1039.84     1100.48     33.66 o 
   4   6   5        3.27       -9.59     17.44 o 
   5   6   5      293.43      274.95     31.27 o 
   6   6   5      151.69      131.70     26.10 o 
   7   6   5      543.39      570.80     40.80 o 
   8   6   5      256.96      186.15     38.81 o 
   9   6   5        2.36      -44.22     36.30 o 
  10   6   5       31.44       51.99     42.18 o 
  11   6   5       23.54        1.67     47.50 o 
  12   6   5      122.64      103.81     52.57 o 
  13   6   5       15.39        2.18     59.77 o 
  14   6   5       57.05       15.96     83.91 o 
 -16   7   5        3.35       35.58     65.32 o 
 -15   7   5        1.29      -32.14     57.69 o 
 -14   7   5        0.16       -0.98     53.37 o 
 -13   7   5        8.71      -13.05     47.44 o 
 -12   7   5       50.15      145.16     65.55 o 
 -11   7   5        7.77      102.32     42.63 o 
 -10   7   5      171.74      182.63     40.95 o 
  -9   7   5        4.28      -27.22     28.26 o 
  -8   7   5      633.99      600.82     40.98 o 
  -7   7   5      857.41      732.77     41.46 o 
  -6   7   5     3061.10     3100.51     67.53 o 
  -5   7   5      212.86      251.37     19.34 o 
  -4   7   5      828.01      737.00     22.79 o 
  -3   7   5      575.66      608.79     19.29 o 
  -2   7   5      358.01      416.06     16.36 o 
  -1   7   5     2599.60     2413.61     47.49 o 
   0   7   5      356.21      302.39     16.51 o 
   1   7   5     1832.75     1925.18     39.96 o 
   2   7   5      742.39      706.49     27.54 o 
   3   7   5       89.11       94.13     18.85 o 
   4   7   5     2074.59     2129.20     54.11 o 
   5   7   5      412.16      380.80     29.23 o 
   6   7   5       31.41       32.78     24.58 o 
   7   7   5       44.01       32.14     26.94 o 
   8   7   5       13.82        8.72     44.52 o 
   9   7   5      141.79      179.35     42.83 o 
  10   7   5       51.59      -23.20     41.00 o 
  11   7   5       79.98      125.33     56.72 o 
  12   7   5       11.24       96.43     62.80 o 
  13   7   5        6.66      102.03     64.69 o 
  14   7   5        6.03     -125.81    119.88 o 
 -16   8   5        5.22       75.13     66.52 o 
 -15   8   5        2.38      -11.72     68.52 o 
 -14   8   5       29.68      -77.28     51.52 o 
 -13   8   5      150.59      209.64     88.46 o 
 -12   8   5        0.80      -19.46     43.29 o 
 -11   8   5       67.01       53.24     41.27 o 
 -10   8   5       22.49      -49.91     39.25 o 
  -9   8   5      426.10      361.60     50.81 o 
  -8   8   5      264.59      228.25     38.07 o 
  -7   8   5       70.39       63.96     25.97 o 
  -6   8   5     1804.19     1610.64     48.64 o 
  -5   8   5      186.11      209.17     16.87 o 
  -4   8   5      482.81      412.96     19.72 o 
  -3   8   5       15.09       31.92     14.64 o 
  -2   8   5     2291.28     2326.89     55.30 o 
  -1   8   5       78.12       64.76     11.87 o 
   0   8   5       81.54       97.41     12.61 o 
   1   8   5     1913.41     1905.70     42.28 o 
   2   8   5     1876.12     1735.42     44.45 o 
   3   8   5      216.15      208.72     21.31 o 
   4   8   5        3.19       49.78     21.94 o 
   5   8   5      623.31      577.24     31.81 o 
   6   8   5     1709.25     1822.72     72.06 o 
   7   8   5        2.37        2.92     28.67 o 
   8   8   5       73.25       88.79     33.86 o 
   9   8   5       11.33      -40.03     43.71 o 
  10   8   5       25.57       38.92     51.25 o 
  11   8   5       92.45      130.52     57.84 o 
  12   8   5        4.53       62.83     60.40 o 
  13   8   5       49.84      102.24     63.67 o 
 -15   9   5        0.87       31.04     60.04 o 
 -14   9   5       95.65       83.69     56.01 o 
 -13   9   5       62.54       56.66     63.45 o 
 -12   9   5       27.53       68.81     46.54 o 
 -11   9   5        8.17      -32.34     40.17 o 
 -10   9   5      189.34      240.22     43.11 o 
  -9   9   5       71.25       92.08     35.12 o 
  -8   9   5      259.74      264.20     44.20 o 
  -7   9   5      481.39      473.97     64.49 o 
  -6   9   5      329.22      388.56     31.61 o 
  -5   9   5      221.24      234.93     21.94 o 
  -4   9   5     1818.24     1941.65     50.79 o 
  -3   9   5       18.86       10.04     15.14 o 
  -2   9   5      232.63      234.87     18.63 o 
  -1   9   5      588.15      674.08     27.15 o 
   0   9   5       62.23       82.18     13.74 o 
   1   9   5     1204.49     1247.38     35.85 o 
   2   9   5      842.56      879.57     32.04 o 
   3   9   5      375.94      403.64     25.63 o 
   4   9   5      710.21      746.44     36.79 o 
   5   9   5      116.67       91.03     26.25 o 
   6   9   5      443.84      424.86     59.08 o 
   7   9   5      151.52      144.34     38.02 o 
   8   9   5      167.10      133.32     41.41 o 
   9   9   5        0.02        3.44     61.17 o 
  10   9   5        0.44      -28.10     60.48 o 
  11   9   5       23.41      -54.07     63.54 o 
  12   9   5        0.01       20.47     72.13 o 
  13   9   5        0.37      -65.59     81.30 o 
 -14  10   5       23.69       73.54     66.06 o 
 -13  10   5        0.68       58.43     98.08 o 
 -12  10   5        3.81       21.15     84.46 o 
 -11  10   5       72.11       36.55     40.75 o 
 -10  10   5      412.47      511.85     50.58 o 
  -9  10   5      728.14      770.80     52.16 o 
  -8  10   5        5.22       48.55     38.16 o 
  -7  10   5       42.30       81.13     44.50 o 
  -6  10   5      251.66      158.30     36.42 o 
  -5  10   5      919.55      843.76     35.99 o 
  -4  10   5      799.63      778.92     32.35 o 
  -3  10   5      430.78      423.23     26.53 o 
  -2  10   5      701.38      584.88     35.12 o 
  -1  10   5      191.20      264.39     20.89 o 
   0  10   5      370.01      397.02     27.18 o 
   1  10   5      201.92      189.42     19.79 o 
   2  10   5      593.26      550.61     32.23 o 
   3  10   5      403.91      464.87     36.96 o 
   4  10   5        8.23       -3.72     29.63 o 
   5  10   5      492.20      516.37     43.05 o 
   6  10   5      739.21      644.77     48.96 o 
   7  10   5       53.12       73.29     41.01 o 
   8  10   5      329.33      331.61     62.96 o 
   9  10   5        0.30      -42.82     75.74 o 
  10  10   5       59.46       45.01    125.33 o 
  11  10   5        6.01      -56.19     79.01 o 
  12  10   5       20.61      -42.71     77.92 o 
 -14  11   5       13.00      273.54    112.25 o 
 -13  11   5        3.88      131.87     96.99 o 
 -12  11   5       12.10     -101.35     79.56 o 
 -11  11   5       20.14      -70.84     73.02 o 
 -10  11   5       31.00      -34.87     63.21 o 
  -9  11   5       36.19      -28.33     57.76 o 
  -8  11   5        5.86      -19.10     43.75 o 
  -7  11   5      989.73      963.69     66.97 o 
  -6  11   5      724.35      716.84     49.12 o 
  -5  11   5      291.55      307.12     50.81 o 
  -4  11   5       86.44        5.99     43.15 o 
  -3  11   5        1.27       -0.24     38.91 o 
  -2  11   5      138.42      128.01     23.91 o 
  -1  11   5      705.71      666.50     34.23 o 
   0  11   5     1236.12     1294.30    114.22 o 
   1  11   5       57.57        7.51     29.76 o 
   2  11   5      132.27      143.69     29.41 o 
   3  11   5        4.79        6.32     27.14 o 
   4  11   5      195.92      188.98     33.60 o 
   5  11   5       24.74      -45.61     30.40 o 
   6  11   5        0.70       22.57     35.33 o 
   7  11   5        0.45      -38.86     41.16 o 
   8  11   5        1.53      -10.48     54.00 o 
   9  11   5       35.08       59.54     62.06 o 
  10  11   5        8.63       -1.25     64.51 o 
  11  11   5        9.26       62.87     69.81 o 
 -13  12   5        6.87       94.81     99.17 o 
 -12  12   5       18.28       -9.81     82.82 o 
 -11  12   5        7.59      -63.21     70.84 o 
 -10  12   5       58.25      139.26     58.22 o 
  -9  12   5        6.95       -6.87     48.99 o 
  -8  12   5       32.40      -82.55     55.03 o 
  -7  12   5        4.86       25.37     39.08 o 
  -6  12   5      102.77       85.16     32.70 o 
  -5  12   5       49.23       46.83     47.70 o 
  -4  12   5        2.72      -36.78     44.68 o 
  -3  12   5       39.63       56.73     45.08 o 
  -2  12   5        4.04      -13.40     51.22 o 
  -1  12   5        2.15      -10.25     36.58 o 
   0  12   5       86.88      110.72     32.23 o 
   1  12   5      425.76      473.24     41.88 o 
   2  12   5       28.00       34.10     35.27 o 
   3  12   5      262.16      328.88     34.97 o 
   4  12   5        4.55       28.17     31.80 o 
   5  12   5        8.21       59.43     35.65 o 
   6  12   5      108.19      104.13     45.04 o 
   7  12   5      181.46      146.30     53.24 o 
   8  12   5       24.40       -5.47     62.19 o 
   9  12   5      115.77      152.03     67.81 o 
  10  12   5       38.57       43.05     68.12 o 
 -11  13   5       50.90       28.19     61.89 o 
 -10  13   5       23.27      -82.25     54.83 o 
  -9  13   5        0.79      -71.95     47.97 o 
  -8  13   5       58.99       56.03     47.24 o 
  -7  13   5      336.45      457.72     53.13 o 
  -6  13   5       74.68       87.83     33.64 o 
  -5  13   5       92.21       94.35     73.02 o 
  -4  13   5       78.02       87.01     49.30 o 
  -3  13   5      106.94       91.37     48.05 o 
  -2  13   5      743.51      771.92     67.57 o 
  -1  13   5      222.43      189.01     33.43 o 
   0  13   5      236.96      265.79     37.05 o 
   1  13   5       64.17       57.87     33.93 o 
   2  13   5        1.05        8.70     34.57 o 
   3  13   5      111.70       96.05     40.04 o 
   4  13   5      111.57       95.13     34.74 o 
   5  13   5       29.15       68.17     36.67 o 
   6  13   5       64.53      135.30     46.75 o 
   7  13   5        2.31       91.25     58.55 o 
   8  13   5       69.67       76.52     66.65 o 
   9  13   5        0.73       26.33     69.92 o 
 -10  14   5        1.09       49.41     70.84 o 
  -9  14   5       34.54       63.34    123.15 o 
  -8  14   5       13.95      -14.17     45.80 o 
  -7  14   5      131.82      120.74     43.23 o 
  -6  14   5        5.78      124.24     82.82 o 
  -5  14   5        7.78       91.37     53.93 o 
  -4  14   5       29.30       75.43     54.32 o 
  -3  14   5       55.78       46.58     51.48 o 
  -2  14   5       46.78       19.52     48.16 o 
  -1  14   5       69.98       29.72     30.48 o 
   0  14   5      211.55      206.64     36.87 o 
   1  14   5       79.99      125.18     36.87 o 
   2  14   5      283.00      300.09     43.78 o 
   3  14   5       83.57      142.60     42.04 o 
   4  14   5      270.57      304.88     48.61 o 
   5  14   5       32.70       56.58     54.13 o 
   6  14   5       31.73      -20.40     57.01 o 
   7  14   5        3.44      164.56     91.54 o 
  -7  15   5      104.73      201.61    102.44 o 
  -6  15   5        1.21        5.45     90.45 o 
  -5  15   5       35.03       86.09     88.27 o 
  -4  15   5        2.57      230.09     59.34 o 
  -3  15   5      122.12      158.51     92.63 o 
  -2  15   5       32.35       51.74     51.24 o 
  -1  15   5       13.80      -16.89     46.58 o 
   0  15   5        2.57        8.60     34.22 o 
   1  15   5       16.00       28.06     62.61 o 
   2  15   5       41.39      202.88     50.90 o 
   3  15   5      138.80      137.39     50.07 o 
   4  15   5       63.01      154.67     55.67 o 
   5  15   5        0.07       42.87     55.47 o 
  -4  16   5       70.10      186.36     88.27 o 
  -3  16   5       89.97       11.48     76.29 o 
  -2  16   5        0.37       76.90     52.75 o 
  -1  16   5       51.79       55.52     50.84 o 
   0  16   5       20.10       14.45     34.87 o 
   1  16   5       30.43        4.23     38.08 o 
 -18   0   6        0.07      -40.32    119.88 o 
 -17   0   6        3.89      -71.93    111.16 o 
 -16   0   6        3.10     -100.26    100.26 o 
 -15   0   6      188.37      163.47    104.62 o 
 -14   0   6      120.26      171.41     68.04 o 
 -13   0   6      120.32       50.13     58.57 o 
 -12   0   6     1549.96     1612.13    109.71 o 
 -11   0   6     1577.14     1583.34    172.84 o 
 -10   0   6     1931.42     2120.96     90.10 o 
  -9   0   6      198.42      127.59     32.85 o 
  -8   0   6     4501.02     4795.76    395.60 o 
  -7   0   6     3756.84     3957.09    127.09 o 
  -6   0   6      180.74      148.45     25.91 o 
  -5   0   6    39105.07    38689.58    891.30 o 
  -4   0   6      421.83      416.34     31.16 o 
  -3   0   6     2323.40     2245.84     57.98 o 
  -2   0   6     9057.17     8525.42    183.54 o 
  -1   0   6     3774.34     3704.96     72.77 o 
   0   0   6     3522.66     2849.89     55.12 o 
   1   0   6       54.06       87.04     12.70 o 
   2   0   6      808.99      786.29     30.07 o 
   3   0   6       19.97       -1.50     18.46 o 
   4   0   6     2897.97     2705.63     76.80 o 
   5   0   6     4978.77     4954.48    131.51 o 
   6   0   6      336.11      378.39     41.05 o 
   7   0   6      677.62      680.37     46.55 o 
   8   0   6      242.59      382.70     60.66 o 
   9   0   6        2.59       23.86     53.10 o 
  10   0   6     2105.40     1700.08    176.55 o 
  11   0   6       10.77      -76.29     93.72 o 
  12   0   6      101.75      188.54    116.61 o 
  13   0   6      130.87      105.71    117.70 o 
  14   0   6      361.91      360.72    142.76 o 
  15   0   6       17.85      -20.71    131.87 o 
 -18   1   6       23.25      -87.22     90.35 o 
 -17   1   6        0.03       23.26     82.07 o 
 -16   1   6        4.33       48.02     75.55 o 
 -15   1   6        4.32      -38.70     67.35 o 
 -14   1   6      276.09      401.66     63.61 o 
 -13   1   6      204.57      333.41     59.62 o 
 -12   1   6      144.89      137.86     33.69 o 
 -11   1   6       45.85       21.66     25.79 o 
 -10   1   6      331.29      323.34     29.00 o 
  -9   1   6      715.63      600.60     30.84 o 
  -8   1   6      286.17      234.83     24.88 o 
  -7   1   6       94.85      139.64     18.35 o 
  -6   1   6     2136.54     2412.63     51.46 o 
  -5   1   6     6474.24     6299.13     99.59 o 
  -4   1   6      843.94      840.33     21.70 o 
  -3   1   6    16704.34    16436.25    221.84 o 
  -2   1   6       10.89       17.66      8.26 o 
  -1   1   6      969.05      871.01     20.87 o 
   0   1   6     1614.91     1720.09     26.85 o 
   1   1   6      929.56     1029.08     22.93 o 
   2   1   6     2343.55     1933.28     35.73 o 
   3   1   6     2382.48     2542.79     51.40 o 
   4   1   6      612.02      590.53     23.10 o 
   5   1   6      407.39      465.86     22.75 o 
   6   1   6       84.73       94.45     20.12 o 
   7   1   6       88.25       72.63     22.84 o 
   8   1   6      126.09       30.37     31.29 o 
   9   1   6      284.61      319.96     45.96 o 
  10   1   6      153.85       84.67     84.07 o 
  11   1   6        6.26      -73.92     62.36 o 
  12   1   6       24.89      144.96     77.37 o 
  13   1   6       26.20       88.12    162.38 o 
  14   1   6        1.60      -99.82    118.79 o 
  15   1   6       17.46      -78.48     87.44 o 
 -18   2   6        0.22      -14.53     88.94 o 
 -17   2   6       11.16       25.96    197.25 o 
 -16   2   6        0.21       20.04    128.60 o 
 -15   2   6        1.99       67.58     57.38 o 
 -14   2   6       52.51      -16.21     50.45 o 
 -13   2   6        1.75      -33.62     44.88 o 
 -12   2   6      734.38      721.90     48.61 o 
 -11   2   6       56.64       30.26     26.39 o 
 -10   2   6      560.94      719.72     35.67 o 
  -9   2   6      191.75      214.96     23.57 o 
  -8   2   6        1.86       -7.98     17.21 o 
  -7   2   6     3643.80     3549.01     75.84 o 
  -6   2   6     2264.41     2281.44     49.46 o 
  -5   2   6      694.48      573.50     22.08 o 
  -4   2   6     2270.73     2281.81     44.45 o 
  -3   2   6     3786.17     3462.31     57.85 o 
  -2   2   6     8446.97     8104.95    112.67 o 
  -1   2   6     2272.08     2218.02     35.30 o 
   0   2   6     1258.61     1182.97     23.39 o 
   1   2   6      230.56      257.34     12.06 o 
   2   2   6      961.05     1159.99     31.29 o 
   3   2   6     7584.35     7618.33    126.77 o 
   4   2   6     2919.95     2874.59     61.53 o 
   5   2   6      389.20      357.22     24.61 o 
   6   2   6      812.58      712.73     38.00 o 
   7   2   6      239.38      228.72     29.77 o 
   8   2   6       64.45       61.29     27.91 o 
   9   2   6      800.70      630.80     65.20 o 
  10   2   6       43.51       56.79     48.35 o 
  11   2   6      121.94      231.69     75.11 o 
  12   2   6        3.43      145.61     76.67 o 
  13   2   6       31.38       81.63     73.55 o 
  14   2   6       10.51      -30.10    118.79 o 
  15   2   6       22.01      -20.23     90.25 o 
 -18   3   6        8.25       81.42     94.34 o 
 -17   3   6       28.13      121.23     86.49 o 
 -16   3   6       31.31       19.26     77.05 o 
 -15   3   6       64.96       86.74     94.12 o 
 -14   3   6      170.32      196.24     57.00 o 
 -13   3   6      199.78      186.35     52.41 o 
 -12   3   6      115.37      161.36     48.62 o 
 -11   3   6        2.06       -8.92     41.94 o 
 -10   3   6     1448.90     1429.33     53.80 o 
  -9   3   6      356.37      286.52     27.42 o 
  -8   3   6     1481.85     1429.06     48.12 o 
  -7   3   6     3955.24     4170.99    100.59 o 
  -6   3   6       93.80      120.65     15.32 o 
  -5   3   6     2620.12     2749.78     55.42 o 
  -4   3   6     3213.46     2721.68     48.24 o 
  -3   3   6     7577.51     6934.62    102.26 o 
  -2   3   6     6339.54     6417.15     90.90 o 
  -1   3   6      987.90      876.00     21.62 o 
   0   3   6      961.21     1016.95     31.33 o 
   1   3   6     2350.18     2145.11     37.34 o 
   2   3   6    14556.39    14105.25    201.75 o 
   3   3   6     7996.95     8092.18    134.32 o 
   4   3   6     4299.51     4344.56     85.14 o 
   5   3   6      140.85      152.39     26.56 o 
   6   3   6      458.42      512.86     30.97 o 
   7   3   6      724.29      647.79     35.71 o 
   8   3   6      241.39      269.50     35.52 o 
   9   3   6        1.02      -44.69     35.11 o 
  10   3   6       83.86       59.11     53.23 o 
  11   3   6       94.42       68.07     55.71 o 
  12   3   6       68.85      -52.84     84.46 o 
  13   3   6        4.99      173.68    116.61 o 
  14   3   6        5.43       80.89     83.99 o 
  15   3   6        0.03       41.34     72.59 o 
 -18   4   6        0.01       46.04     92.08 o 
 -17   4   6        0.78      154.54    105.71 o 
 -16   4   6       77.80      119.39     65.01 o 
 -15   4   6        8.47      -54.70     56.22 o 
 -14   4   6        2.63       44.39     53.67 o 
 -13   4   6        0.99       37.29     46.74 o 
 -12   4   6        6.83       55.06     45.57 o 
 -11   4   6      268.47      349.45     41.98 o 
 -10   4   6       29.72       32.33     27.32 o 
  -9   4   6      208.14      212.75     29.60 o 
  -8   4   6     1302.23     1334.46     54.10 o 
  -7   4   6      205.24      226.52     22.78 o 
  -6   4   6     3503.83     3146.80     67.99 o 
  -5   4   6      953.65      902.87     30.86 o 
  -4   4   6     4587.15     4282.51     86.76 o 
  -3   4   6      143.56      116.98     12.60 o 
  -2   4   6      130.47       96.23     14.23 o 
  -1   4   6     1342.26     1255.24     29.79 o 
   0   4   6      237.13      212.46     12.83 o 
   1   4   6      483.05      500.46     17.85 o 
   2   4   6      846.37     1018.77     26.64 o 
   3   4   6     2466.21     2639.05     53.65 o 
   4   4   6      405.84      357.60     22.91 o 
   5   4   6       29.79       12.90     18.91 o 
   6   4   6       42.86       45.44     21.76 o 
   7   4   6       18.49       18.32     22.85 o 
   8   4   6      234.37      238.28     40.86 o 
   9   4   6       66.79       52.54     68.58 o 
  10   4   6       98.93      188.79     45.59 o 
  11   4   6       29.58      102.84     47.53 o 
  12   4   6       23.67       39.84     58.75 o 
  13   4   6       42.90      147.10     64.75 o 
  14   4   6       30.22       46.17     66.78 o 
 -17   5   6        1.27      -53.75     81.74 o 
 -16   5   6        0.10      -70.93     62.62 o 
 -15   5   6       23.08      -31.03     54.09 o 
 -14   5   6      238.77      166.87     59.11 o 
 -13   5   6      433.13      382.02     59.76 o 
 -12   5   6      204.30      210.48     50.13 o 
 -11   5   6      147.71      164.47     61.41 o 
 -10   5   6      103.40      120.30     29.89 o 
  -9   5   6      243.45      186.59     27.24 o 
  -8   5   6     1486.90     1638.37     53.54 o 
  -7   5   6      498.11      584.86     45.92 o 
  -6   5   6       46.44       26.78     16.00 o 
  -5   5   6      191.01      185.37     16.75 o 
  -4   5   6     2067.61     2139.81     45.95 o 
  -3   5   6     1383.25     1288.92     30.41 o 
  -2   5   6       37.43       51.08     11.76 o 
  -1   5   6      159.92      142.45     13.12 o 
   0   5   6     1531.01     1665.90     34.28 o 
   1   5   6     1137.78     1256.80     31.78 o 
   2   5   6     5248.16     4941.38     81.87 o 
   3   5   6      305.30      331.03     21.56 o 
   4   5   6        4.80       24.78     18.10 o 
   5   5   6       14.38       26.66     19.94 o 
   6   5   6        4.90       24.12     22.14 o 
   7   5   6      495.46      511.22     42.08 o 
   8   5   6        0.93      -10.64     31.62 o 
   9   5   6      141.72      150.29     41.16 o 
  10   5   6        8.15       10.03     42.41 o 
  11   5   6       48.37       86.09     51.12 o 
  12   5   6        1.29      -27.33     48.82 o 
  13   5   6       77.84       78.72     65.51 o 
  14   5   6        0.29        1.91     67.45 o 
 -17   6   6       11.24       -9.07     67.72 o 
 -16   6   6        7.25      -52.80     60.57 o 
 -15   6   6       11.27       19.21     58.08 o 
 -14   6   6        2.09       57.29     54.94 o 
 -13   6   6      127.55       81.47     50.80 o 
 -12   6   6      268.03      258.21     60.64 o 
 -11   6   6     1519.88     1571.93     86.10 o 
 -10   6   6      863.72      879.85     62.44 o 
  -9   6   6      383.59      385.12     31.76 o 
  -8   6   6      122.81      186.27     25.24 o 
  -7   6   6      623.41      564.40     31.04 o 
  -6   6   6     2990.60     2992.82     66.20 o 
  -5   6   6      680.54      679.59     30.47 o 
  -4   6   6     3494.36     3402.64     65.13 o 
  -3   6   6      440.29      503.11     19.88 o 
  -2   6   6     2466.27     2377.08     48.41 o 
  -1   6   6     6646.82     6304.96    110.44 o 
   0   6   6     2773.40     2716.63     51.51 o 
   1   6   6     1001.69      912.66     27.37 o 
   2   6   6       34.72       41.47     15.43 o 
   3   6   6      255.02      256.25     20.84 o 
   4   6   6     1690.49     1781.81     53.60 o 
   5   6   6     2269.38     2249.50     60.08 o 
   6   6   6      409.10      380.20     33.07 o 
   7   6   6       20.82      -20.74     26.44 o 
   8   6   6      127.54      169.20     58.83 o 
   9   6   6      155.75      176.23     43.95 o 
  10   6   6       43.83       59.24     44.45 o 
  11   6   6       54.69       95.07     57.57 o 
  12   6   6       86.08       51.93     51.44 o 
  13   6   6       31.99       94.07    118.79 o 
  14   6   6       13.25        3.01     83.18 o 
 -17   7   6       23.97      -33.75     91.95 o 
 -16   7   6        3.89       53.93     64.92 o 
 -15   7   6        8.28       41.74     60.06 o 
 -14   7   6        4.80      -30.40     51.92 o 
 -13   7   6       10.16       -8.19     48.06 o 
 -12   7   6        0.49      -29.59     42.81 o 
 -11   7   6       49.91        2.17     39.82 o 
 -10   7   6      478.88      469.82     50.64 o 
  -9   7   6      171.21      195.30     30.55 o 
  -8   7   6      217.93      285.03     30.34 o 
  -7   7   6     1388.83     1358.31     50.91 o 
  -6   7   6      109.96      116.20     20.28 o 
  -5   7   6     2511.25     2540.51     68.82 o 
  -4   7   6     2397.66     2394.65     49.34 o 
  -3   7   6      344.26      371.34     17.82 o 
  -2   7   6     4474.49     4513.89     94.20 o 
  -1   7   6      102.84      108.37     13.33 o 
   0   7   6       16.34       26.57     12.93 o 
   1   7   6     1103.15     1110.49     31.13 o 
   2   7   6        4.19      -26.03     17.36 o 
   3   7   6      190.31      175.60     21.67 o 
   4   7   6      224.59      248.64     22.91 o 
   5   7   6        1.32       -4.85     26.28 o 
   6   7   6      335.85      380.25     33.65 o 
   7   7   6       16.39      -11.96     28.10 o 
   8   7   6       32.72        5.16     35.09 o 
   9   7   6      428.31      483.63     52.40 o 
  10   7   6        5.06        7.35     43.59 o 
  11   7   6       74.17      124.65     59.37 o 
  12   7   6       17.41       -7.94     59.06 o 
  13   7   6       41.80       65.67     82.28 o 
 -16   8   6       14.92       25.97     64.61 o 
 -15   8   6       32.88       93.62     66.55 o 
 -14   8   6       24.76       53.84     54.45 o 
 -13   8   6        3.93       84.68     57.98 o 
 -12   8   6      111.76      155.15     52.31 o 
 -11   8   6      528.98      548.63     57.45 o 
 -10   8   6       51.00       46.83     44.45 o 
  -9   8   6       12.41       13.67     29.67 o 
  -8   8   6      348.81      259.41     30.27 o 
  -7   8   6       37.55       77.50     27.34 o 
  -6   8   6       84.12       99.15     20.22 o 
  -5   8   6     3911.36     3944.37     74.70 o 
  -4   8   6      232.69      220.16     22.40 o 
  -3   8   6      799.76      885.02     25.59 o 
  -2   8   6       79.59       95.98     13.52 o 
  -1   8   6     1954.76     2081.15     44.81 o 
   0   8   6       47.43       52.76     12.64 o 
   1   8   6      179.09      176.99     18.60 o 
   2   8   6      355.87      380.23     26.31 o 
   3   8   6      169.53      164.46     22.57 o 
   4   8   6      411.65      449.81     29.62 o 
   5   8   6      734.03      779.58     55.57 o 
   6   8   6        3.21      -16.80     24.53 o 
   7   8   6      110.14       93.69     50.13 o 
   8   8   6       43.49      -11.21     38.32 o 
   9   8   6       22.10       46.81     50.45 o 
  10   8   6      290.20      414.73     65.00 o 
  11   8   6        6.74       95.30     60.24 o 
  12   8   6        1.48       32.61     61.08 o 
  13   8   6        6.38       71.65    199.98 o 
 -15   9   6       54.71      123.31     62.36 o 
 -14   9   6       13.58      -72.68     78.01 o 
 -13   9   6       56.05       61.66     52.64 o 
 -12   9   6      107.50      179.58     69.67 o 
 -11   9   6        0.25      -59.46     39.64 o 
 -10   9   6       49.49       57.68     35.51 o 
  -9   9   6      238.31      294.79     36.85 o 
  -8   9   6      292.59      338.23     34.04 o 
  -7   9   6       28.32       16.73     22.55 o 
  -6   9   6        0.79       41.66     22.84 o 
  -5   9   6      590.41      590.44     29.86 o 
  -4   9   6     1876.85     1862.90     50.96 o 
  -3   9   6      716.77      675.80     35.90 o 
  -2   9   6     2005.10     1845.72     49.92 o 
  -1   9   6       50.09       53.18     15.12 o 
   0   9   6      384.00      418.48     21.04 o 
   1   9   6     1525.52     1482.53     46.51 o 
   2   9   6     1103.81     1197.94     39.29 o 
   3   9   6     4387.35     4391.71     99.69 o 
   4   9   6      725.77      696.59     37.23 o 
   5   9   6      212.80      238.27     30.74 o 
   6   9   6      737.25      703.68     41.52 o 
   7   9   6       83.07       54.82     33.87 o 
   8   9   6      393.68      450.14     57.61 o 
   9   9   6       19.59       38.66     61.94 o 
  10   9   6        4.97       57.24     94.81 o 
  11   9   6      105.17      121.50     75.51 o 
  12   9   6        0.81       47.46     79.27 o 
 -15  10   6        7.45       13.59     68.58 o 
 -14  10   6      157.90      120.96     67.34 o 
 -13  10   6       33.80      105.88     61.09 o 
 -12  10   6        0.03       -4.23     48.61 o 
 -11  10   6        7.59       48.74     38.31 o 
 -10  10   6      453.67      532.85     46.25 o 
  -9  10   6        2.10       31.36     31.11 o 
  -8  10   6      186.15      158.47     28.96 o 
  -7  10   6      158.69      152.28     33.96 o 
  -6  10   6      244.76      288.85     28.73 o 
  -5  10   6      223.06      225.13     25.68 o 
  -4  10   6      159.59      130.41     25.10 o 
  -3  10   6        8.30        6.63     19.41 o 
  -2  10   6      372.97      358.42     26.10 o 
  -1  10   6      115.12      115.18     25.32 o 
   0  10   6      472.70      457.52     22.82 o 
   1  10   6      122.88      160.22     24.72 o 
   2  10   6     3263.83     3282.62     96.54 o 
   3  10   6      278.21      270.71     35.76 o 
   4  10   6      259.51      319.76     38.50 o 
   5  10   6      323.81      343.50     40.95 o 
   6  10   6       28.19       78.76     38.43 o 
   7  10   6        4.94       35.28     38.09 o 
   8  10   6       86.27       43.91     47.60 o 
   9  10   6       15.06      174.04     66.22 o 
  10  10   6       29.49       20.22     65.38 o 
  11  10   6       52.42       15.01     71.84 o 
 -14  11   6        8.18      -19.62     95.90 o 
 -13  11   6       12.82       -6.71     69.88 o 
 -12  11   6       15.81       -3.38     64.66 o 
 -11  11   6        9.48       49.11     84.46 o 
 -10  11   6      146.86       91.78     78.47 o 
  -9  11   6       55.88       89.21     51.21 o 
  -8  11   6      203.11      155.50     48.33 o 
  -7  11   6        5.82       -1.36     34.75 o 
  -6  11   6       58.83       64.10     33.00 o 
  -5  11   6       20.46        3.58     28.22 o 
  -4  11   6     2068.79     2005.75     65.09 o 
  -3  11   6       13.13       17.65     29.98 o 
  -2  11   6      719.18      622.76     34.84 o 
  -1  11   6        0.65       -3.98     27.37 o 
   0  11   6        3.65       17.21     30.76 o 
   1  11   6      364.55      402.67     33.04 o 
   2  11   6      164.55      218.47     31.74 o 
   3  11   6      430.33      468.71     44.07 o 
   4  11   6        0.30      -12.97     32.11 o 
   5  11   6       89.72      119.78     36.65 o 
   6  11   6      159.28      174.62     47.61 o 
   7  11   6       34.26       74.11     92.63 o 
   8  11   6       25.67       33.78     74.11 o 
   9  11   6        1.43      -35.68     50.03 o 
  10  11   6       11.36      -48.03     55.32 o 
 -12  12   6        9.53       19.32     74.11 o 
 -11  12   6        7.76      -42.63     77.38 o 
 -10  12   6      204.37      212.50     60.03 o 
  -9  12   6       69.18      114.43     52.59 o 
  -8  12   6       70.10       46.79     46.52 o 
  -7  12   6       11.21       32.16     40.79 o 
  -6  12   6      141.18      165.52     35.69 o 
  -5  12   6      507.02      470.20     46.07 o 
  -4  12   6      889.60      784.42     38.68 o 
  -3  12   6        3.13        0.08     24.54 o 
  -2  12   6      187.39      203.64     27.22 o 
  -1  12   6       11.25      -22.75     29.44 o 
   0  12   6      912.87      906.87     53.72 o 
   1  12   6      257.58      283.46     46.01 o 
   2  12   6       36.64       80.87     29.14 o 
   3  12   6       43.57       -5.52     30.71 o 
   4  12   6      186.96      176.51     37.82 o 
   5  12   6      308.94      376.55     45.23 o 
   6  12   6      119.20      103.13     48.09 o 
   7  12   6       33.19       85.07    117.15 o 
   8  12   6       47.05       69.43     66.65 o 
   9  12   6       63.41       88.09     69.34 o 
 -11  13   6       17.41      -66.15     59.21 o 
 -10  13   6        0.60       53.84     58.03 o 
  -9  13   6       15.98      -23.96     48.85 o 
  -8  13   6       93.97       30.86     46.32 o 
  -7  13   6       34.69       13.69     43.59 o 
  -6  13   6       91.19      162.60     41.16 o 
  -5  13   6        0.77      -41.72     52.78 o 
  -4  13   6       12.73       29.02     53.40 o 
  -3  13   6       91.06      157.53     52.25 o 
  -2  13   6       86.98       65.78     31.98 o 
  -1  13   6       50.04       59.34     33.84 o 
   0  13   6      124.92      128.65     44.71 o 
   1  13   6        2.79       23.43     35.54 o 
   2  13   6      202.44      273.46     43.60 o 
   3  13   6       58.30      126.13     42.34 o 
   4  13   6      101.14      118.76     54.90 o 
   5  13   6      372.43      419.75     53.43 o 
   6  13   6       36.19       19.51     58.85 o 
   7  13   6      120.41      174.17     77.92 o 
   8  13   6        8.04      -31.49     66.57 o 
 -10  14   6       24.60       -2.19     59.94 o 
  -9  14   6        2.37      -11.06     50.99 o 
  -8  14   6        4.69       16.32     45.18 o 
  -7  14   6      117.42       79.36     43.76 o 
  -6  14   6        6.43      -69.75     74.11 o 
  -5  14   6       33.82      182.00     88.27 o 
  -4  14   6       30.18      147.99     67.02 o 
  -3  14   6        8.55        5.70     50.70 o 
  -2  14   6      111.79      191.15    156.39 o 
  -1  14   6      233.03      211.99     39.69 o 
   0  14   6       67.10      120.94     37.83 o 
   1  14   6       65.95      112.08     49.10 o 
   2  14   6       18.65       44.53     41.32 o 
   3  14   6       37.86      -30.32     41.10 o 
   4  14   6        4.20       70.25     45.41 o 
   5  14   6        2.28       51.81     68.66 o 
   6  14   6        0.30        0.00     85.00 o 
  -7  15   6       34.69      -44.68     94.81 o 
  -6  15   6       22.41       91.54     93.72 o 
  -5  15   6       54.08      -21.80     81.73 o 
  -4  15   6       75.43        1.09     83.91 o 
  -3  15   6      256.24      193.82     59.72 o 
  -2  15   6        6.23       18.87     87.73 o 
  -1  15   6      328.77      324.20     41.96 o 
   0  15   6        2.79       13.66     37.61 o 
   1  15   6        2.55       13.22     39.53 o 
   2  15   6      143.88      187.92     45.87 o 
   3  15   6       16.45       65.71     46.00 o 
   4  15   6      199.73      201.72     61.23 o 
  -3  16   6       20.14       62.12     81.73 o 
  -2  16   6       12.04      -88.84     77.38 o 
  -1  16   6       40.51       39.36     53.93 o 
 -18   1   7       18.10       29.31     90.54 o 
 -17   1   7        5.43      -67.86     79.75 o 
 -16   1   7       53.67      -13.07     75.33 o 
 -15   1   7       81.39      170.06     77.74 o 
 -14   1   7        1.95      -28.97     50.47 o 
 -13   1   7      121.04      170.31     45.37 o 
 -12   1   7      108.28       73.22     30.34 o 
 -11   1   7        6.03        6.23     39.64 o 
 -10   1   7       56.10       39.14     25.91 o 
  -9   1   7       49.35       67.24     21.27 o 
  -8   1   7       32.29       28.19     18.29 o 
  -7   1   7        6.94       14.92     16.22 o 
  -6   1   7     1118.66     1060.83     30.82 o 
  -5   1   7     8347.45     8037.59    131.86 o 
  -4   1   7       25.77       21.63     10.91 o 
  -3   1   7       80.78       71.45     11.14 o 
  -2   1   7        1.41       25.09      9.30 o 
  -1   1   7     1154.82     1055.16     24.16 o 
   0   1   7     2736.86     2623.95     45.80 o 
   1   1   7     5551.26     5297.44     82.29 o 
   2   1   7      146.32      151.46     13.98 o 
   3   1   7       55.70       32.43     12.09 o 
   4   1   7     2233.24     2117.09     45.91 o 
   5   1   7       72.51       92.80     18.97 o 
   6   1   7      485.82      552.21     30.72 o 
   7   1   7      196.43      207.95     26.59 o 
   8   1   7      395.95      500.95     43.97 o 
   9   1   7      527.89      496.65     52.59 o 
  10   1   7       50.29       49.85     53.02 o 
  11   1   7       16.80       11.36     65.38 o 
  12   1   7       19.11      132.70     81.23 o 
  13   1   7       74.72      147.95     86.49 o 
  14   1   7        0.48       18.01     74.36 o 
 -18   2   7        0.64     -119.95     79.97 o 
 -17   2   7       10.59      -76.50    122.06 o 
 -16   2   7       58.50      142.51    141.13 o 
 -15   2   7        0.93       73.03     57.29 o 
 -14   2   7      186.03      147.19     56.15 o 
 -13   2   7        1.16      -20.05     44.23 o 
 -12   2   7        4.94       12.77     32.95 o 
 -11   2   7      142.31       84.35     27.71 o 
 -10   2   7      259.27      207.23     25.94 o 
  -9   2   7      900.24      778.22     35.21 o 
  -8   2   7       12.28       30.88     18.44 o 
  -7   2   7     1099.87     1358.77     39.22 o 
  -6   2   7     3393.88     3480.34     68.92 o 
  -5   2   7     2955.68     2881.10     55.19 o 
  -4   2   7      968.31     1030.42     28.03 o 
  -3   2   7     1394.34     1359.06     31.91 o 
  -2   2   7     7843.61     8035.25    123.85 o 
  -1   2   7      212.59      219.59     13.91 o 
   0   2   7      353.73      379.15     22.89 o 
   1   2   7      742.70      828.33     25.96 o 
   2   2   7      849.35      982.76     26.82 o 
   3   2   7     1191.61     1300.81     38.67 o 
   4   2   7      369.10      425.93     25.19 o 
   5   2   7      951.43      942.45     36.14 o 
   6   2   7      841.89      712.50     36.81 o 
   7   2   7       13.57       14.03     14.81 o 
   8   2   7      117.90       98.58     28.10 o 
   9   2   7      141.34      112.87     43.41 o 
  10   2   7      255.79      176.64     47.62 o 
  11   2   7        9.29       -7.27     54.74 o 
  12   2   7       19.57       24.79     61.71 o 
  13   2   7       21.11      -48.78     62.15 o 
  14   2   7        4.95       30.30     69.61 o 
 -18   3   7        4.41       37.51     88.58 o 
 -17   3   7        0.01       -7.33     79.01 o 
 -16   3   7        0.93       44.09     78.96 o 
 -15   3   7       17.88       96.69     60.25 o 
 -14   3   7        2.39      -31.71     51.22 o 
 -13   3   7        3.51      -14.68     58.44 o 
 -12   3   7        7.73       -1.38     36.69 o 
 -11   3   7       11.06       23.13     29.66 o 
 -10   3   7        0.52      -18.23     24.25 o 
  -9   3   7      382.05      412.88     39.88 o 
  -8   3   7       92.71      115.12     22.01 o 
  -7   3   7     1639.21     1583.81     44.65 o 
  -6   3   7     1839.56     1844.38     47.43 o 
  -5   3   7      258.93      269.03     17.44 o 
  -4   3   7      479.81      477.41     19.18 o 
  -3   3   7      229.75      249.91     14.35 o 
  -2   3   7      200.83      190.06     12.69 o 
  -1   3   7     7998.81     7992.09    117.86 o 
   0   3   7     2704.00     2861.29     49.24 o 
   1   3   7     1136.89     1022.95     26.99 o 
   2   3   7     2694.44     2971.41     55.43 o 
   3   3   7     5345.41     5676.67    105.85 o 
   4   3   7      161.91      148.59     21.28 o 
   5   3   7      537.50      520.87     28.97 o 
   6   3   7       10.50       -1.54     20.59 o 
   7   3   7      256.88      277.36     30.25 o 
   8   3   7      729.22      744.15     57.04 o 
   9   3   7      202.48      118.91     43.79 o 
  10   3   7       74.37      186.89     49.19 o 
  11   3   7       78.48      113.63     58.50 o 
  12   3   7       52.19      -11.00     57.57 o 
  13   3   7       72.77      185.37     69.80 o 
  14   3   7       45.25      131.59     73.95 o 
 -18   4   7        2.42      142.61    164.56 o 
 -17   4   7        1.35      110.02     86.71 o 
 -16   4   7        0.42       14.57     63.21 o 
 -15   4   7        9.55      -79.51     53.01 o 
 -14   4   7       31.54      -56.83     50.01 o 
 -13   4   7        2.12       19.67     47.99 o 
 -12   4   7        2.03       12.14     64.81 o 
 -11   4   7        6.11        0.15     25.80 o 
 -10   4   7      278.08      189.47     29.12 o 
  -9   4   7     1100.16     1051.21     45.38 o 
  -8   4   7     1259.06     1143.75     67.66 o 
  -7   4   7       37.51       52.02     18.38 o 
  -6   4   7     1080.15     1234.63     39.84 o 
  -5   4   7      279.76      192.30     18.47 o 
  -4   4   7     1237.78     1225.82     69.01 o 
  -3   4   7     8924.95     8759.92    142.05 o 
  -2   4   7     2082.16     2192.80     44.57 o 
  -1   4   7     1363.83     1176.02     40.42 o 
   0   4   7      726.88      835.69     25.84 o 
   1   4   7      972.81     1097.49     28.15 o 
   2   4   7      263.11      319.13     20.11 o 
   3   4   7       57.33       81.17     21.06 o 
   4   4   7       77.41       87.07     19.68 o 
   5   4   7       25.94       11.28     19.64 o 
   6   4   7       48.35       17.33     21.45 o 
   7   4   7      195.87      221.24     32.52 o 
   8   4   7      102.01       86.57     38.08 o 
   9   4   7        3.32      -57.38     38.25 o 
  10   4   7        0.34      -62.49     41.66 o 
  11   4   7        4.66       -6.09     47.21 o 
  12   4   7       87.02      -11.55     60.99 o 
  13   4   7       40.65       69.90     67.72 o 
  14   4   7       13.04       -6.78     69.74 o 
 -17   5   7        0.39     -113.27     76.53 o 
 -16   5   7        6.45      -26.09     61.38 o 
 -15   5   7        1.18      -35.60     57.29 o 
 -14   5   7        4.38      -46.10     49.49 o 
 -13   5   7        8.31       66.74     68.27 o 
 -12   5   7       48.86       17.01     38.38 o 
 -11   5   7      217.38      222.80     46.88 o 
 -10   5   7       18.32       50.72     26.55 o 
  -9   5   7      329.98      342.85     31.30 o 
  -8   5   7      414.24      421.34     30.46 o 
  -7   5   7        6.08       25.87     18.70 o 
  -6   5   7     1092.76     1013.76     35.09 o 
  -5   5   7       21.00      -22.28     14.85 o 
  -4   5   7      423.32      389.38     20.20 o 
  -3   5   7      136.41      150.23     14.43 o 
  -2   5   7        9.53       39.22     12.55 o 
  -1   5   7     3403.22     3516.40     64.15 o 
   0   5   7     2740.72     2859.29     52.28 o 
   1   5   7     1067.05     1114.09     31.86 o 
   2   5   7     1550.53     1543.44     37.77 o 
   3   5   7        2.02        4.46     17.06 o 
   4   5   7      753.59      760.76     34.67 o 
   5   5   7      468.20      480.78     37.02 o 
   6   5   7      337.34      356.72     30.04 o 
   7   5   7      249.81      262.31     37.16 o 
   8   5   7       10.42       -5.83     36.83 o 
   9   5   7      116.25      205.93     46.85 o 
  10   5   7       79.91       71.47     48.58 o 
  11   5   7       27.73       12.51     48.41 o 
  12   5   7        1.32       90.12     62.53 o 
  13   5   7       11.38       31.46     64.09 o 
  14   5   7       32.41       -5.01     85.37 o 
 -17   6   7        6.58       43.85     68.41 o 
 -16   6   7       16.44      -26.19     62.68 o 
 -15   6   7       32.00       10.78     58.43 o 
 -14   6   7      101.59       78.63     79.59 o 
 -13   6   7       52.15       58.35     50.68 o 
 -12   6   7       79.90       -1.07     38.29 o 
 -11   6   7       35.61       21.72     37.06 o 
 -10   6   7      259.78      169.79     38.26 o 
  -9   6   7       19.69       29.87     24.60 o 
  -8   6   7       38.50       15.82     22.32 o 
  -7   6   7       23.05        1.20     18.43 o 
  -6   6   7      408.96      406.58     24.54 o 
  -5   6   7     1469.81     1270.77     38.10 o 
  -4   6   7       82.24      109.04     15.68 o 
  -3   6   7       25.30       46.60     14.08 o 
  -2   6   7      196.07      195.99     16.42 o 
  -1   6   7     1559.15     1576.99     48.46 o 
   0   6   7      269.68      296.94     19.41 o 
   1   6   7       57.22       57.50     15.45 o 
   2   6   7        0.81       19.75     15.63 o 
   3   6   7        3.03       26.37     18.16 o 
   4   6   7      392.54      383.50     31.90 o 
   5   6   7      439.89      356.49     29.83 o 
   6   6   7        0.76        3.49     26.45 o 
   7   6   7        0.09       15.66     28.35 o 
   8   6   7        5.04       20.02     38.30 o 
   9   6   7        7.45        8.49     41.83 o 
  10   6   7      133.72       42.42     47.10 o 
  11   6   7       25.26      -41.48     46.27 o 
  12   6   7       13.92      -43.01     59.45 o 
  13   6   7       28.88        2.06     84.94 o 
 -17   7   7        0.96       13.69     68.95 o 
 -16   7   7        2.83      -28.48     61.32 o 
 -15   7   7       14.54       -9.24     58.90 o 
 -14   7   7       35.98       73.38     55.06 o 
 -13   7   7       44.56       31.87     48.94 o 
 -12   7   7       98.91      109.14     41.81 o 
 -11   7   7       23.09      -35.90     35.76 o 
 -10   7   7       19.33       -9.58     31.43 o 
  -9   7   7        9.10        3.23     27.29 o 
  -8   7   7       84.56       91.42     26.78 o 
  -7   7   7       19.34       26.74     21.08 o 
  -6   7   7      438.25      523.80     30.32 o 
  -5   7   7     1286.57     1361.21     39.40 o 
  -4   7   7     1734.72     1561.37     42.59 o 
  -3   7   7       26.04        3.99     13.27 o 
  -2   7   7       36.58       40.14     14.24 o 
  -1   7   7       10.84       22.89     14.88 o 
   0   7   7     2356.14     2345.57     48.53 o 
   1   7   7     2003.75     2103.38     46.23 o 
   2   7   7      436.76      479.38     27.32 o 
   3   7   7      368.81      344.79     26.92 o 
   4   7   7      104.40       74.33     23.45 o 
   5   7   7      592.75      601.59     37.75 o 
   6   7   7      290.92      272.89     31.00 o 
   7   7   7      422.91      429.47     42.82 o 
   8   7   7        0.66      -49.09     32.73 o 
   9   7   7        0.36       21.70     43.02 o 
  10   7   7       52.96       80.61     48.69 o 
  11   7   7       60.87       61.52     62.04 o 
  12   7   7        7.10      -12.16     62.04 o 
  13   7   7       25.15      -10.82     85.55 o 
 -16   8   7       17.63      173.45     69.35 o 
 -15   8   7       12.36       54.08     59.54 o 
 -14   8   7       14.64      137.93     57.32 o 
 -13   8   7       52.90       49.96     49.12 o 
 -12   8   7       15.86       -3.14     40.62 o 
 -11   8   7       11.18       34.92     37.61 o 
 -10   8   7       41.82       30.12     33.96 o 
  -9   8   7        1.50       16.75     30.76 o 
  -8   8   7      284.91      293.29     31.97 o 
  -7   8   7      457.24      487.04     30.27 o 
  -6   8   7        5.15        2.75     12.55 o 
  -5   8   7     1250.10     1181.63     52.01 o 
  -4   8   7      275.67      287.22     18.68 o 
  -3   8   7        7.00       -3.13     13.93 o 
  -2   8   7     1264.69     1303.69     41.90 o 
  -1   8   7      242.89      212.24     17.74 o 
   0   8   7       84.03       77.47     15.59 o 
   1   8   7      228.46      249.95     19.61 o 
   2   8   7      100.35       95.21     21.36 o 
   3   8   7     2739.52     2807.18     67.74 o 
   4   8   7        8.42       10.68     25.02 o 
   5   8   7      435.72      444.30     44.34 o 
   6   8   7       13.45      -21.98     25.77 o 
   7   8   7       48.51       30.16     33.68 o 
   8   8   7       34.51       18.21     50.38 o 
   9   8   7       47.04      -15.70     44.20 o 
  10   8   7      151.44      180.60     60.97 o 
  11   8   7        3.21       78.91     60.17 o 
  12   8   7        0.97      -42.36     79.53 o 
 -15   9   7        0.33       39.70     59.33 o 
 -14   9   7       75.97       72.95     55.42 o 
 -13   9   7        0.34       -8.80     47.93 o 
 -12   9   7       80.28      122.47     42.02 o 
 -11   9   7       66.44      132.26     41.21 o 
 -10   9   7        0.40      -17.47     34.07 o 
  -9   9   7      130.75      122.38     34.72 o 
  -8   9   7       32.67       43.60     26.84 o 
  -7   9   7      445.74      466.08     30.25 o 
  -6   9   7      128.41      138.11     18.85 o 
  -5   9   7      160.17       97.96     22.51 o 
  -4   9   7      917.25      863.71     35.47 o 
  -3   9   7      441.11      361.47     21.44 o 
  -2   9   7      900.98      958.29     29.71 o 
  -1   9   7       62.85       56.19     16.14 o 
   0   9   7      219.19      265.72     22.53 o 
   1   9   7     1318.57     1348.17     39.61 o 
   2   9   7       97.39       99.80     28.85 o 
   3   9   7      615.44      538.75     34.24 o 
   4   9   7      581.21      589.47     48.57 o 
   5   9   7       45.05       14.94     37.20 o 
   6   9   7      142.43      117.87     39.22 o 
   7   9   7        3.78      -31.10     38.35 o 
   8   9   7      154.89      138.81     66.11 o 
   9   9   7       52.35      128.04     54.46 o 
  10   9   7       58.68       77.20     59.61 o 
  11   9   7        3.07      -53.52     58.55 o 
 -14  10   7        2.51       39.92     94.27 o 
 -13  10   7       64.99      143.07     73.02 o 
 -12  10   7       49.73      -13.72     43.73 o 
 -11  10   7        3.63      -53.16     37.42 o 
 -10  10   7        4.47      -30.91     50.38 o 
  -9  10   7      103.61      104.99     33.59 o 
  -8  10   7      409.95      376.31     35.68 o 
  -7  10   7      201.56      228.02     30.90 o 
  -6  10   7       45.37       84.57     30.82 o 
  -5  10   7      550.66      570.04     54.81 o 
  -4  10   7     1160.88     1315.07     80.40 o 
  -3  10   7     1690.19     1666.31     54.32 o 
  -2  10   7      731.17      799.04     40.13 o 
  -1  10   7       18.60       29.26     16.85 o 
   0  10   7     1453.90     1438.96     45.98 o 
   1  10   7      315.17      323.22     35.59 o 
   2  10   7      387.37      399.54     38.32 o 
   3  10   7      580.26      594.43     45.62 o 
   4  10   7       90.30      105.99     36.24 o 
   5  10   7      522.57      526.27     48.70 o 
   6  10   7       13.30      -24.21     43.06 o 
   7  10   7       69.22       48.26     47.70 o 
   8  10   7       31.32       54.76     51.15 o 
   9  10   7        9.05      -38.49     52.94 o 
  10  10   7       86.13      194.54     62.60 o 
  11  10   7        7.85      -44.77     62.22 o 
 -14  11   7       15.06      -73.02     94.81 o 
 -13  11   7        7.54      -34.87     87.18 o 
 -12  11   7       19.30      -30.44     79.56 o 
 -11  11   7        2.38      -11.06     60.95 o 
 -10  11   7      118.08      235.68     61.18 o 
  -9  11   7       64.49      136.14    206.52 o 
  -8  11   7        8.04       -0.53     44.96 o 
  -7  11   7      225.75      106.39     44.52 o 
  -6  11   7        1.18        6.58     41.04 o 
  -5  11   7       54.82       52.53     26.53 o 
  -4  11   7       12.84       23.61     24.91 o 
  -3  11   7        2.25      -20.74     23.68 o 
  -2  11   7       58.10      107.40     30.03 o 
  -1  11   7       21.47       19.73     27.17 o 
   0  11   7       44.80       92.55     42.88 o 
   1  11   7      280.76      289.22     52.54 o 
   2  11   7      196.63      172.49     33.52 o 
   3  11   7       18.75      -29.38     31.62 o 
   4  11   7       10.75       -9.90     35.35 o 
   5  11   7       71.79       86.38     39.13 o 
   6  11   7      141.79      111.68     58.55 o 
   7  11   7        0.47       41.10     63.06 o 
   8  11   7       76.91      147.13     83.37 o 
   9  11   7        1.50      104.34     59.92 o 
  10  11   7        8.24        2.22     60.60 o 
 -12  12   7        7.97       98.41     70.06 o 
 -11  12   7       13.99      159.64     64.91 o 
 -10  12   7       12.24        5.45     54.83 o 
  -9  12   7      288.53      350.89     61.48 o 
  -8  12   7        3.48      -44.46     46.57 o 
  -7  12   7      168.30      202.99    107.35 o 
  -6  12   7       78.11      116.56     32.94 o 
  -5  12   7       36.08       55.71     27.44 o 
  -4  12   7      253.07      304.24     40.27 o 
  -3  12   7       14.13       35.79     25.95 o 
  -2  12   7      130.70      149.09     29.08 o 
  -1  12   7      137.61      161.36     36.82 o 
   0  12   7       82.30       57.83     36.36 o 
   1  12   7      230.75      247.02     31.45 o 
   2  12   7       78.48       65.74     31.65 o 
   3  12   7      117.49      166.44     37.46 o 
   4  12   7        1.57      -11.12     36.47 o 
   5  12   7       93.84       41.85     45.23 o 
   6  12   7       69.18       33.55     59.97 o 
   7  12   7        0.82       10.98     93.18 o 
   8  12   7       20.58      -56.55    101.35 o 
   9  12   7        1.40       77.62     72.24 o 
 -11  13   7        5.06      -40.70     89.91 o 
 -10  13   7       94.28       40.97     58.40 o 
  -9  13   7       26.34      -29.97     52.21 o 
  -8  13   7       19.28       40.28     55.58 o 
  -7  13   7        9.76      -26.57     64.30 o 
  -6  13   7      200.72      193.00     46.86 o 
  -5  13   7      290.55      305.62     49.23 o 
  -4  13   7       51.04       78.08     27.24 o 
  -3  13   7       25.17       25.58     26.31 o 
  -2  13   7       14.20       33.57     27.59 o 
  -1  13   7      271.12      365.23     43.41 o 
   0  13   7      360.56      335.38     44.37 o 
   1  13   7      272.77      234.36     43.92 o 
   2  13   7       27.29      -14.57     40.60 o 
   3  13   7        0.60      -47.54     42.36 o 
   4  13   7       83.08      114.96     41.84 o 
   5  13   7      130.68      207.18     68.11 o 
   6  13   7        2.74       35.82     59.97 o 
   7  13   7       31.57       66.13     67.80 o 
  -9  14   7        0.43       37.34     53.37 o 
  -8  14   7       52.93      102.15     58.85 o 
  -7  14   7        8.09      -28.16     52.86 o 
  -6  14   7       91.24      120.59     65.39 o 
  -5  14   7       14.81       48.46     36.34 o 
  -4  14   7       33.94       -7.63     77.38 o 
  -3  14   7      317.15      328.88     32.18 o 
  -2  14   7        6.49       16.39     35.36 o 
  -1  14   7      115.47       85.71     39.50 o 
   0  14   7        0.22      -56.49     37.66 o 
   1  14   7       31.16       49.52     42.00 o 
   2  14   7      206.61      355.98     55.91 o 
   3  14   7        1.45        5.33     45.64 o 
   4  14   7      125.45      155.84     88.27 o 
   5  14   7       19.04       27.24     85.00 o 
  -7  15   7        2.73       -4.36     99.17 o 
  -6  15   7       52.58      205.97    100.26 o 
  -5  15   7       10.53      -89.36     83.91 o 
  -4  15   7       28.78       -5.45     81.73 o 
  -3  15   7        7.10      -22.89     78.47 o 
  -2  15   7       36.84       27.22     36.10 o 
  -1  15   7       23.59       22.22     38.85 o 
   0  15   7        8.92      -26.73     40.66 o 
   1  15   7       12.70       41.17     43.51 o 
   2  15   7       35.20       14.39     44.72 o 
   3  15   7        8.94        5.49     57.99 o 
 -18   0   8       50.77      -57.76    124.24 o 
 -17   0   8       37.99       71.93    122.06 o 
 -16   0   8       41.58      171.10    116.61 o 
 -15   0   8      128.76       30.51    100.26 o 
 -14   0   8       39.68      199.78     68.71 o 
 -13   0   8     1358.32     1534.59    118.79 o 
 -12   0   8      988.65     1003.82     92.47 o 
 -11   0   8      232.20      203.07     43.11 o 
 -10   0   8      291.96      304.42     42.94 o 
  -9   0   8       27.83       41.56     31.98 o 
  -8   0   8     9415.31     8336.74    346.82 o 
  -7   0   8     2627.96     2863.62    102.12 o 
  -6   0   8     2017.04     1796.21     62.77 o 
  -5   0   8      612.49      655.47     36.33 o 
  -4   0   8     5254.32     4422.67    117.81 o 
  -3   0   8     4071.01     3609.69     99.02 o 
  -2   0   8     6192.59     6053.69    153.92 o 
  -1   0   8     3940.96     4347.03    103.30 o 
   0   0   8      768.99      724.65     30.54 o 
   1   0   8      566.43      461.46     26.23 o 
   2   0   8     2206.20     2204.33     59.36 o 
   3   0   8     5502.61     5522.85    132.36 o 
   4   0   8     1215.74     1054.45     47.15 o 
   5   0   8       75.59       84.78     27.43 o 
   6   0   8     1176.86     1144.89     69.59 o 
   7   0   8     1050.70     1066.78     93.53 o 
   8   0   8      252.76      329.60     54.85 o 
   9   0   8      200.03      229.10     77.92 o 
  10   0   8     1051.59      946.81    103.54 o 
  11   0   8      228.08      244.19     81.27 o 
  12   0   8        5.47      -14.27    113.88 o 
  13   0   8       13.46        2.78     77.58 o 
  14   0   8        4.75      -92.12     82.52 o 
 -18   1   8        3.46        2.82     89.23 o 
 -17   1   8       35.79       40.40     84.25 o 
 -16   1   8        9.48       56.74     76.41 o 
 -15   1   8       43.45        7.29     69.30 o 
 -14   1   8       17.05       33.05     51.91 o 
 -13   1   8       33.22       55.04     47.19 o 
 -12   1   8       86.58       65.82     39.64 o 
 -11   1   8       52.49       65.66     26.31 o 
 -10   1   8       20.83       -3.39     24.44 o 
  -9   1   8      545.20      631.07     35.59 o 
  -8   1   8       12.72       14.79     18.64 o 
  -7   1   8      645.04      611.62     27.03 o 
  -6   1   8     2811.76     2520.99     52.08 o 
  -5   1   8      265.14      266.32     17.53 o 
  -4   1   8      183.69      181.26     15.30 o 
  -3   1   8      510.00      508.95     20.27 o 
  -2   1   8      579.90      562.22     22.02 o 
  -1   1   8     1721.61     1823.15     36.14 o 
   0   1   8     7841.58     7588.16    113.59 o 
   1   1   8      108.79       94.71     12.54 o 
   2   1   8        7.63        1.77      9.09 o 
   3   1   8       14.69       16.80     13.43 o 
   4   1   8       12.39        9.56     16.71 o 
   5   1   8      346.42      407.01     27.94 o 
   6   1   8      472.90      458.70     30.73 o 
   7   1   8     1030.03      919.38     49.28 o 
   8   1   8       21.13       17.48     35.28 o 
   9   1   8      545.22      518.79     58.34 o 
  10   1   8      139.61      157.87     56.78 o 
  11   1   8       68.56      112.63     53.62 o 
  12   1   8        0.54       -5.70     52.69 o 
  13   1   8        8.37       17.50     58.75 o 
  14   1   8        5.64       56.20     63.95 o 
 -18   2   8        0.07       50.99     92.39 o 
 -17   2   8        4.74        7.50     83.21 o 
 -16   2   8        0.16       52.03     76.44 o 
 -15   2   8       23.00       92.22     59.14 o 
 -14   2   8       15.22       82.77     59.09 o 
 -13   2   8        3.12      -83.54     76.64 o 
 -12   2   8      188.47      275.90     41.21 o 
 -11   2   8      344.69      283.14     34.98 o 
 -10   2   8      592.72      630.66     35.15 o 
  -9   2   8      202.33      200.83     29.19 o 
  -8   2   8      746.26      815.96     34.66 o 
  -7   2   8     3310.54     3499.92     71.84 o 
  -6   2   8      513.32      577.21     23.74 o 
  -5   2   8     1904.04     1799.89     41.42 o 
  -4   2   8      206.65      192.16     15.53 o 
  -3   2   8      558.45      498.66     20.45 o 
  -2   2   8     5592.09     5588.21     95.16 o 
  -1   2   8       93.43       60.88     12.66 o 
   0   2   8        5.26      -11.80      7.87 o 
   1   2   8     3079.09     2820.62     56.89 o 
   2   2   8       95.33       87.14     14.88 o 
   3   2   8     2604.38     2675.90     60.57 o 
   4   2   8      503.11      515.98     28.52 o 
   5   2   8       22.36       37.15     21.72 o 
   6   2   8     1280.32     1193.95     64.36 o 
   7   2   8       36.59       14.53     19.75 o 
   8   2   8      669.16      807.02     73.62 o 
   9   2   8       17.63       41.13     38.65 o 
  10   2   8        3.89        2.23     46.02 o 
  11   2   8       16.53        2.76     49.12 o 
  12   2   8       39.72       -4.71     92.96 o 
  13   2   8        2.79       57.45     60.19 o 
  14   2   8        4.39       41.76     63.74 o 
 -18   3   8        3.85       -6.32     88.94 o 
 -17   3   8        4.20       99.26     84.76 o 
 -16   3   8       16.76      -86.44     72.39 o 
 -15   3   8       36.39       79.82     59.08 o 
 -14   3   8        1.28      -60.08     55.77 o 
 -13   3   8      188.13      174.46     53.27 o 
 -12   3   8      119.35      139.41     47.82 o 
 -11   3   8      762.26      789.95     49.60 o 
 -10   3   8     1504.40     1756.45     61.96 o 
  -9   3   8      419.97      546.94     43.21 o 
  -8   3   8      290.89      297.16     24.63 o 
  -7   3   8     2814.07     2813.35     65.03 o 
  -6   3   8     4902.91     5050.14    101.24 o 
  -5   3   8     3114.46     2934.37     60.59 o 
  -4   3   8      208.90      189.11     15.67 o 
  -3   3   8       61.14       44.66     12.35 o 
  -2   3   8     2215.44     1989.87     44.01 o 
  -1   3   8    12998.98    12774.14    203.74 o 
   0   3   8      890.46      870.15     26.65 o 
   1   3   8       14.63       34.68     13.44 o 
   2   3   8     4554.40     4548.45     83.24 o 
   3   3   8     3015.61     2762.02     62.00 o 
   4   3   8     5165.70     5253.00    102.51 o 
   5   3   8     3279.17     3234.47     94.74 o 
   6   3   8      201.07      196.29     26.46 o 
   7   3   8       82.27      100.75     36.02 o 
   8   3   8      159.75      204.72     42.41 o 
   9   3   8      167.44      183.31     57.19 o 
  10   3   8       56.04      191.22     51.98 o 
  11   3   8       22.05       75.23     50.11 o 
  12   3   8       48.64      112.41     56.88 o 
  13   3   8       10.17      -58.78     56.57 o 
  14   3   8        1.63       48.02     64.18 o 
 -18   4   8        0.38      -13.07     87.04 o 
 -17   4   8        0.52      -11.34    113.88 o 
 -16   4   8       47.76       57.84     64.68 o 
 -15   4   8        1.29      -43.06     54.51 o 
 -14   4   8       44.60        4.01     69.18 o 
 -13   4   8       30.36       -5.54     47.13 o 
 -12   4   8      374.80      439.80     63.39 o 
 -11   4   8      207.39      192.41     41.00 o 
 -10   4   8      106.06      105.13     33.71 o 
  -9   4   8       12.32        1.91     23.57 o 
  -8   4   8      143.07      121.73     25.79 o 
  -7   4   8       30.85       -6.77     17.95 o 
  -6   4   8      293.00      314.50     22.67 o 
  -5   4   8      748.92      695.16     29.20 o 
  -4   4   8     2511.06     2550.36     58.28 o 
  -3   4   8     3527.87     3255.24     64.95 o 
  -2   4   8      646.13      690.63     26.16 o 
  -1   4   8     2459.78     2466.35     53.33 o 
   0   4   8     2552.16     2739.82     51.76 o 
   1   4   8     2193.91     2278.52     46.42 o 
   2   4   8     2913.97     2762.30     83.48 o 
   3   4   8      859.58      944.77     37.82 o 
   4   4   8      662.27      670.30     31.87 o 
   5   4   8      453.44      494.93     30.46 o 
   6   4   8       68.65       41.81     25.96 o 
   7   4   8     1358.34     1343.61     63.93 o 
   8   4   8        4.92      -19.66     35.05 o 
   9   4   8       98.01       84.42     40.39 o 
  10   4   8       82.80       73.86     43.70 o 
  11   4   8       11.39      -71.86     47.91 o 
  12   4   8       58.71      148.45     58.81 o 
  13   4   8       15.67       44.68     92.33 o 
 -17   5   8        0.71      -29.86     78.82 o 
 -16   5   8        1.14     -114.37     77.30 o 
 -15   5   8       38.68       73.16     58.93 o 
 -14   5   8       74.02      126.00     57.74 o 
 -13   5   8      240.14      127.89     52.04 o 
 -12   5   8       59.73       94.08     40.97 o 
 -11   5   8       68.37      169.56     73.62 o 
 -10   5   8        8.18        2.91     33.67 o 
  -9   5   8        7.31       13.28     24.31 o 
  -8   5   8      822.47      811.57     35.95 o 
  -7   5   8      398.02      364.87     26.24 o 
  -6   5   8      537.17      584.13     38.52 o 
  -5   5   8        3.73       65.33     17.20 o 
  -4   5   8        0.25       46.93     16.69 o 
  -3   5   8     1389.72     1363.09     37.49 o 
  -2   5   8        9.79        9.80     13.97 o 
  -1   5   8      140.45      182.74     17.86 o 
   0   5   8      608.61      555.35     23.55 o 
   1   5   8       20.06       20.97     16.47 o 
   2   5   8     1534.56     1412.33     42.64 o 
   3   5   8      375.46      359.03     27.36 o 
   4   5   8      140.04      166.86     25.16 o 
   5   5   8      191.41      190.27     27.75 o 
   6   5   8      120.93      101.33     28.59 o 
   7   5   8       10.36       -0.78     33.56 o 
   8   5   8      312.47      185.47     41.21 o 
   9   5   8       14.71      -22.08     37.78 o 
  10   5   8       52.98       60.10     44.15 o 
  11   5   8        8.03      -50.80     48.80 o 
  12   5   8       28.49       49.87     55.33 o 
  13   5   8        1.16      -33.69     57.33 o 
 -17   6   8       12.85       67.15     68.80 o 
 -16   6   8        0.33      -33.98     64.17 o 
 -15   6   8        8.95      -50.71     56.67 o 
 -14   6   8       74.10       59.25     56.24 o 
 -13   6   8       26.40       24.05     49.88 o 
 -12   6   8       16.53       -8.23     39.30 o 
 -11   6   8       81.03       56.65     38.76 o 
 -10   6   8     1027.10      938.86     56.92 o 
  -9   6   8     1478.40     1436.72     59.24 o 
  -8   6   8      472.41      540.63     31.25 o 
  -7   6   8      432.07      418.59     29.80 o 
  -6   6   8        5.40       37.40     18.67 o 
  -5   6   8     2627.55     2780.00     63.49 o 
  -4   6   8     2492.90     2487.09     54.25 o 
  -3   6   8     4543.18     4296.69     87.50 o 
  -2   6   8      142.79      164.83     18.16 o 
  -1   6   8       80.12      102.65     17.20 o 
   0   6   8     1781.37     1642.40     46.03 o 
   1   6   8      729.15      736.73     29.86 o 
   2   6   8     3143.34     3314.80     70.03 o 
   3   6   8      292.76      308.24     31.24 o 
   4   6   8      575.45      604.19     48.85 o 
   5   6   8      609.80      598.20     40.98 o 
   6   6   8        6.04       -6.21     27.92 o 
   7   6   8       69.12       85.00     35.89 o 
   8   6   8       10.49       -0.53     58.58 o 
   9   6   8      101.66       95.44     41.59 o 
  10   6   8       99.38      117.90     45.48 o 
  11   6   8        0.35      -67.63     45.09 o 
  12   6   8       32.07       57.03     66.87 o 
  13   6   8       12.85       45.50     97.29 o 
 -16   7   8       29.45       32.95     64.98 o 
 -15   7   8       33.25       15.67     67.40 o 
 -14   7   8        0.11      -58.51     56.18 o 
 -13   7   8        6.49      -58.25     46.33 o 
 -12   7   8       25.44       40.12     41.35 o 
 -11   7   8      143.48      171.32     46.72 o 
 -10   7   8      591.78      627.90     72.20 o 
  -9   7   8       75.90       39.92     31.93 o 
  -8   7   8        2.12      -29.72     23.18 o 
  -7   7   8       17.60       26.14     21.96 o 
  -6   7   8      182.08      176.12     27.55 o 
  -5   7   8     4044.71     4026.35     83.65 o 
  -4   7   8       13.93       15.19     16.91 o 
  -3   7   8      312.70      329.61     20.91 o 
  -2   7   8       14.57        7.85     16.13 o 
  -1   7   8      313.12      275.03     20.97 o 
   0   7   8      616.79      593.58     25.22 o 
   1   7   8      342.42      289.04     21.90 o 
   2   7   8        5.13       31.69     24.02 o 
   3   7   8      281.88      284.01     27.30 o 
   4   7   8      291.06      316.89     30.20 o 
   5   7   8      345.34      357.13     32.69 o 
   6   7   8       10.98       21.34     32.66 o 
   7   7   8      169.66      165.75     39.02 o 
   8   7   8       25.67       60.93     38.54 o 
   9   7   8      102.31       78.25     43.48 o 
  10   7   8        2.01       24.57     51.91 o 
  11   7   8        0.95      -50.87     66.54 o 
  12   7   8        1.19      -55.54     62.34 o 
 -16   8   8        2.76        4.32     64.16 o 
 -15   8   8        7.60       27.69     85.64 o 
 -14   8   8      187.27      240.29     60.93 o 
 -13   8   8        1.66       67.49     52.54 o 
 -12   8   8      114.12      157.18     44.78 o 
 -11   8   8        1.07       30.81     37.17 o 
 -10   8   8      110.97       65.43     49.23 o 
  -9   8   8       46.08       54.07     37.72 o 
  -8   8   8      112.73      135.41     26.65 o 
  -7   8   8        8.41      -14.73     21.78 o 
  -6   8   8      334.07      365.31     24.10 o 
  -5   8   8       62.63       38.72     15.86 o 
  -4   8   8      911.31      895.71     39.90 o 
  -3   8   8      409.34      363.60     24.22 o 
  -2   8   8      248.71      238.25     20.27 o 
  -1   8   8      541.78      484.44     25.04 o 
   0   8   8      156.41      149.68     19.02 o 
   1   8   8       71.53       45.49     17.98 o 
   2   8   8       20.63       71.60     22.21 o 
   3   8   8      285.71      307.09     31.06 o 
   4   8   8       53.07       11.31     27.14 o 
   5   8   8      222.86      174.86     30.22 o 
   6   8   8       31.59       14.62     33.87 o 
   7   8   8      620.13      675.93     51.41 o 
   8   8   8       85.29       97.28     46.75 o 
   9   8   8        1.77       29.25     47.33 o 
  10   8   8        8.52       57.40     52.13 o 
  11   8   8        2.43      112.31     64.82 o 
  12   8   8        2.45        4.36     91.54 o 
 -15   9   8       53.37       21.84     60.84 o 
 -14   9   8        4.90       25.22     55.29 o 
 -13   9   8        8.80        8.39     50.32 o 
 -12   9   8      118.27       92.34     45.41 o 
 -11   9   8       95.10      107.20     41.40 o 
 -10   9   8      148.19      172.40     39.56 o 
  -9   9   8       12.63       11.02     33.50 o 
  -8   9   8      358.86      427.94     43.26 o 
  -7   9   8     1204.12     1183.26     45.06 o 
  -6   9   8      641.42      626.03     33.07 o 
  -5   9   8     1441.35     1306.06     39.44 o 
  -4   9   8        3.81       38.49     23.31 o 
  -3   9   8      137.18      177.48     18.69 o 
  -2   9   8      137.54      152.32     21.89 o 
  -1   9   8      269.48      270.80     25.58 o 
   0   9   8     3596.88     3575.25    133.89 o 
   1   9   8      527.72      562.08     31.30 o 
   2   9   8      112.32      120.37     26.89 o 
   3   9   8        6.34        1.26     25.60 o 
   4   9   8       28.45       -5.86     27.90 o 
   5   9   8       42.39       40.35     33.88 o 
   6   9   8        6.10        8.20     44.79 o 
   7   9   8      296.35      180.57     52.66 o 
   8   9   8       19.81      -37.17     48.29 o 
   9   9   8       11.77       22.36     55.48 o 
  10   9   8       15.65       55.56     62.89 o 
  11   9   8        2.47      101.73     65.48 o 
 -14  10   8        1.26       24.09     83.91 o 
 -13  10   8      186.88      394.11    101.90 o 
 -12  10   8       32.94       81.04     46.40 o 
 -11  10   8      103.48      134.18     62.76 o 
 -10  10   8       94.92      129.88     38.72 o 
  -9  10   8        5.33       39.71     33.34 o 
  -8  10   8       13.27       -1.82     29.21 o 
  -7  10   8        9.29       12.29     25.64 o 
  -6  10   8        3.68       29.55     26.41 o 
  -5  10   8      154.06      202.80     37.28 o 
  -4  10   8       64.97       42.40     24.22 o 
  -3  10   8      545.54      501.88     43.43 o 
  -2  10   8      891.32      879.99     35.74 o 
  -1  10   8      816.43      786.39     35.48 o 
   0  10   8      431.00      436.46     30.91 o 
   1  10   8       12.63       66.02     30.98 o 
   2  10   8     1314.68     1304.07     60.69 o 
   3  10   8        5.16      -17.23     34.05 o 
   4  10   8       36.55       86.71     37.37 o 
   5  10   8       10.34       17.83    109.52 o 
   6  10   8       29.61       21.65     58.02 o 
   7  10   8       47.86       16.15    118.24 o 
   8  10   8      101.97      -12.01     52.82 o 
   9  10   8       67.85       70.82     57.85 o 
  10  10   8       19.19      -34.09     82.78 o 
 -13  11   8       88.31      191.80    102.44 o 
 -12  11   8        2.61       19.95     63.85 o 
 -11  11   8       24.49      -36.13     89.91 o 
 -10  11   8       16.65      -12.27     56.18 o 
  -9  11   8       43.82       84.95     61.57 o 
  -8  11   8        3.32       74.74     48.58 o 
  -7  11   8      876.33      892.88     56.10 o 
  -6  11   8       85.10      121.82     39.01 o 
  -5  11   8       88.54      100.22     29.50 o 
  -4  11   8        0.84      -11.04     26.72 o 
  -3  11   8       93.73       76.67     33.39 o 
  -2  11   8       63.40       79.87     29.55 o 
  -1  11   8      140.34      175.47     42.79 o 
   0  11   8      325.54      433.73     37.10 o 
   1  11   8       37.73       53.74     31.21 o 
   2  11   8       56.29      105.14     41.99 o 
   3  11   8       79.06       47.33     36.23 o 
   4  11   8       46.35       68.47     41.47 o 
   5  11   8       58.89       52.06     55.86 o 
   6  11   8      123.68      163.06     63.95 o 
   7  11   8        1.85     -117.06    101.35 o 
   8  11   8       40.36       77.88     82.28 o 
   9  11   8       17.73       26.16     83.91 o 
 -12  12   8        0.20      148.24     72.33 o 
 -11  12   8       48.20       35.75     61.98 o 
 -10  12   8        8.64      -47.82     53.22 o 
  -9  12   8      120.36      169.53     54.62 o 
  -8  12   8       64.06      -44.59     48.77 o 
  -7  12   8        3.43      -56.95     44.23 o 
  -6  12   8      139.80      181.94     39.03 o 
  -5  12   8      334.68      337.48     43.78 o 
  -4  12   8      276.55      279.07     33.60 o 
  -3  12   8      762.17      743.76     72.98 o 
  -2  12   8       19.97       18.20     29.42 o 
  -1  12   8      104.72      190.35     33.22 o 
   0  12   8       91.87       97.16     48.07 o 
   1  12   8      588.30      512.11     43.91 o 
   2  12   8      179.02      183.45     41.84 o 
   3  12   8       81.84       91.58     38.12 o 
   4  12   8        3.53       62.66     54.70 o 
   5  12   8       60.51       93.65     58.55 o 
   6  12   8       84.87      123.11     66.71 o 
   7  12   8        8.67       87.24     70.84 o 
   8  12   8       21.44      -23.54     82.82 o 
 -11  13   8        7.79       48.09     77.92 o 
 -10  13   8        3.47      -36.40     56.93 o 
  -9  13   8       68.71       83.11     55.12 o 
  -8  13   8        0.35        9.91     47.20 o 
  -7  13   8       26.57      -35.75     42.74 o 
  -6  13   8      105.80       49.05     44.95 o 
  -5  13   8       62.62       85.85     42.07 o 
  -4  13   8      200.44      168.90     34.53 o 
  -3  13   8        1.02      -24.01     27.80 o 
  -2  13   8       85.63       97.33     32.63 o 
  -1  13   8      224.91      220.19     42.72 o 
   0  13   8        0.60        0.32     40.21 o 
   1  13   8       86.37      120.73     44.50 o 
   2  13   8        6.09      -62.47     41.65 o 
   3  13   8        0.89      -33.11     53.93 o 
   4  13   8        9.91       13.75     55.55 o 
   5  13   8       13.73       79.08     60.05 o 
   6  13   8       30.02       -5.10     64.24 o 
  -9  14   8        6.90        6.95     52.96 o 
  -8  14   8        1.25      -17.03     48.93 o 
  -7  14   8        1.74       26.74     62.66 o 
  -6  14   8      105.07       43.37     43.56 o 
  -5  14   8       90.59      157.60     35.00 o 
  -4  14   8       22.03       60.46     32.64 o 
  -3  14   8        0.78       24.52     32.65 o 
  -2  14   8       27.87       37.99     46.52 o 
  -1  14   8       60.36      112.18     68.05 o 
   0  14   8       71.87      114.29     43.45 o 
   1  14   8       74.77       48.32     53.35 o 
   2  14   8      116.44       97.14     58.43 o 
   3  14   8       21.02       18.22     60.64 o 
   4  14   8       19.67       82.82     94.81 o 
   5  14   8       25.19       64.30     95.90 o 
  -6  15   8       84.05       63.31     42.98 o 
  -5  15   8        1.41       59.94     92.63 o 
  -4  15   8       54.43       45.25     42.58 o 
  -3  15   8       86.10      108.54     44.95 o 
  -2  15   8       83.51      102.49     47.69 o 
  -1  15   8       33.51      175.25    110.07 o 
   0  15   8        0.96       55.48     52.62 o 
   1  15   8       71.58       88.30     55.39 o 
   2  15   8       39.88       -5.81     58.32 o 
 -18   1   9       12.13       20.55    108.98 o 
 -17   1   9        3.37       66.79     84.72 o 
 -16   1   9       13.28       -4.90     76.29 o 
 -15   1   9      112.53       68.61    104.08 o 
 -14   1   9       97.45      260.47     60.63 o 
 -13   1   9       17.81      -58.17     38.78 o 
 -12   1   9        0.90       67.77     38.40 o 
 -11   1   9      257.00      128.56     31.93 o 
 -10   1   9      235.11      189.45     27.65 o 
  -9   1   9      835.23      856.45     41.28 o 
  -8   1   9     2425.09     2452.41     65.37 o 
  -7   1   9      268.60      329.75     21.50 o 
  -6   1   9     3492.52     3429.91     83.26 o 
  -5   1   9      745.23      721.79     26.56 o 
  -4   1   9    12103.57    12367.10    198.98 o 
  -3   1   9     1021.32      939.27     29.29 o 
  -2   1   9     3763.47     3552.86     66.80 o 
  -1   1   9       16.35       32.40     14.10 o 
   0   1   9      897.55      975.77     28.98 o 
   1   1   9     4180.37     4167.53     73.52 o 
   2   1   9       13.85        2.90     10.31 o 
   3   1   9      829.63      802.20     33.93 o 
   4   1   9      304.30      310.98     25.64 o 
   5   1   9      327.58      331.06     28.37 o 
   6   1   9     1237.02     1300.18     56.24 o 
   7   1   9       34.22       -4.73     33.23 o 
   8   1   9        7.68       24.42     36.69 o 
   9   1   9       47.67       14.71     44.02 o 
  10   1   9       22.31        2.89     49.43 o 
  11   1   9      107.62      163.48     66.54 o 
  12   1   9        8.42      -39.74     55.73 o 
  13   1   9        0.98       26.44     62.09 o 
 -18   2   9        8.61      -47.38     88.37 o 
 -17   2   9        9.85      -80.51     79.75 o 
 -16   2   9      103.86      125.80     81.30 o 
 -15   2   9        2.51      -35.64     56.55 o 
 -14   2   9      143.33       66.33     56.38 o 
 -13   2   9      179.73      157.43     53.65 o 
 -12   2   9      762.39      783.90     61.66 o 
 -11   2   9     1262.76     1345.45     62.24 o 
 -10   2   9      748.94      777.73     44.62 o 
  -9   2   9       55.70       93.13     26.03 o 
  -8   2   9      622.84      611.10     29.60 o 
  -7   2   9      594.26      614.92     28.41 o 
  -6   2   9     2063.11     1839.77     60.60 o 
  -5   2   9     2035.88     2013.56     44.94 o 
  -4   2   9      604.62      646.56     31.26 o 
  -3   2   9       35.83       54.15     13.72 o 
  -2   2   9     1519.43     1454.73     40.77 o 
  -1   2   9     9957.04     9706.69    168.80 o 
   0   2   9       24.84       22.06     10.90 o 
   1   2   9       30.36        8.17     10.50 o 
   2   2   9      394.11      349.38     22.85 o 
   3   2   9     1266.17     1302.97     42.69 o 
   4   2   9      263.20      247.67     25.08 o 
   5   2   9      458.21      446.62     31.19 o 
   6   2   9        4.67      -13.11     25.21 o 
   7   2   9      530.40      487.47     51.25 o 
   8   2   9      129.33      205.26     42.09 o 
   9   2   9        6.83       52.45     46.95 o 
  10   2   9       39.49       73.80     50.89 o 
  11   2   9       20.80      -67.43     52.51 o 
  12   2   9        2.66       -0.34     58.58 o 
  13   2   9       21.43        7.73     61.96 o 
 -18   3   9        0.79       88.35    144.40 o 
 -17   3   9        5.66      -64.37     78.59 o 
 -16   3   9        0.47      -29.05    113.88 o 
 -15   3   9       48.14       69.27     58.69 o 
 -14   3   9       14.99       26.87     52.27 o 
 -13   3   9       69.06       42.31     48.99 o 
 -12   3   9        0.03        9.73     45.61 o 
 -11   3   9       40.99       25.16     31.85 o 
 -10   3   9       26.19       59.28     27.73 o 
  -9   3   9      112.05       66.46     25.54 o 
  -8   3   9       14.44      -10.16     24.07 o 
  -7   3   9        5.31      -24.09     16.06 o 
  -6   3   9        9.29        8.68     13.39 o 
  -5   3   9      614.49      585.15     27.76 o 
  -4   3   9      900.14      880.33     44.61 o 
  -3   3   9      641.25      703.84     25.81 o 
  -2   3   9       51.62       95.69     15.68 o 
  -1   3   9       86.84      101.26     15.96 o 
   0   3   9      274.77      333.08     20.70 o 
   1   3   9     2008.19     2085.60     62.37 o 
   2   3   9      106.93       93.70     20.68 o 
   3   3   9      123.96      117.99     21.64 o 
   4   3   9       50.66       46.65     21.90 o 
   5   3   9      281.44      326.73     35.61 o 
   6   3   9      299.16      347.58     40.42 o 
   7   3   9       46.77       18.31     34.19 o 
   8   3   9       49.34       41.03     51.37 o 
   9   3   9       19.17       -8.07     40.66 o 
  10   3   9       35.98       88.68     58.36 o 
  11   3   9       58.39       -2.47     54.08 o 
  12   3   9        0.87       28.26     56.56 o 
  13   3   9        0.20       97.40     63.58 o 
 -18   4   9       36.56      147.86     95.11 o 
 -17   4   9       24.69       95.73     87.81 o 
 -16   4   9       47.66       88.56    106.15 o 
 -15   4   9       17.64        3.07     58.57 o 
 -14   4   9        1.23       40.53     53.62 o 
 -13   4   9       56.77        2.65     51.16 o 
 -12   4   9      577.92      557.28     53.19 o 
 -11   4   9     1052.00     1097.14     79.20 o 
 -10   4   9       31.44       49.01     39.24 o 
  -9   4   9        8.98       -4.32     24.10 o 
  -8   4   9      379.02      320.50     27.25 o 
  -7   4   9      696.56      671.32     32.50 o 
  -6   4   9     3962.97     3739.18     81.53 o 
  -5   4   9     2901.87     2695.91     63.44 o 
  -4   4   9        6.17        0.28     15.16 o 
  -3   4   9       47.00       60.98     16.33 o 
  -2   4   9     1335.48     1383.28     39.37 o 
  -1   4   9     4599.35     4669.64     89.41 o 
   0   4   9      439.29      446.54     21.55 o 
   1   4   9       20.49       46.97     16.21 o 
   2   4   9       98.82      126.94     19.70 o 
   3   4   9      320.87      340.84     26.29 o 
   4   4   9     2500.37     2574.00     63.45 o 
   5   4   9     1598.48     1630.34     76.46 o 
   6   4   9      120.16       63.84     34.59 o 
   7   4   9      433.20      374.88     44.39 o 
   8   4   9        0.34      -30.15     36.89 o 
   9   4   9       10.85       42.69     42.17 o 
  10   4   9       54.37      117.66     52.74 o 
  11   4   9        9.78      -21.79     52.78 o 
  12   4   9       39.17       92.18     58.86 o 
  13   4   9        6.00      -89.90     59.93 o 
 -17   5   9        9.76       43.92     80.80 o 
 -16   5   9        1.18       55.45     63.59 o 
 -15   5   9       65.00      -17.82     57.89 o 
 -14   5   9       61.06       76.03     57.08 o 
 -13   5   9        2.91       23.39     51.11 o 
 -12   5   9       81.32       12.59     40.56 o 
 -11   5   9      155.15       95.99     38.92 o 
 -10   5   9     1462.79     1498.77     72.11 o 
  -9   5   9     1908.33     1890.10     64.32 o 
  -8   5   9     2339.20     2209.39     60.95 o 
  -7   5   9      327.01      297.07     25.88 o 
  -6   5   9       24.81       47.51     19.58 o 
  -5   5   9     1532.45     1617.30     47.16 o 
  -4   5   9      974.14     1050.78     35.78 o 
  -3   5   9     2973.27     2808.30     70.64 o 
  -2   5   9      122.53       88.63     18.59 o 
  -1   5   9      447.28      424.78     23.67 o 
   0   5   9      332.11      370.40     30.26 o 
   1   5   9      620.00      614.97     27.11 o 
   2   5   9     2003.79     2058.86     60.71 o 
   3   5   9      272.89      281.88     27.97 o 
   4   5   9      206.94      226.05     28.23 o 
   5   5   9      117.70       91.29     27.93 o 
   6   5   9        1.52       37.58     34.30 o 
   7   5   9      353.80      319.43     43.63 o 
   8   5   9       10.68      -20.37     37.89 o 
   9   5   9        1.74       25.61     48.33 o 
  10   5   9        8.28       61.98     52.14 o 
  11   5   9        6.10      -59.04     52.05 o 
  12   5   9       29.51       19.10     57.85 o 
 -17   6   9        0.65      -30.26     68.01 o 
 -16   6   9        0.00       87.29     64.59 o 
 -15   6   9       16.57       80.26     61.58 o 
 -14   6   9        2.46       82.19     55.55 o 
 -13   6   9        0.14       69.40     51.39 o 
 -12   6   9       33.16       56.34     41.69 o 
 -11   6   9        7.39       -7.83     36.40 o 
 -10   6   9      265.29      155.01     38.29 o 
  -9   6   9     1137.01      950.49     55.86 o 
  -8   6   9       25.28       -8.99     25.03 o 
  -7   6   9      174.48      189.63     24.67 o 
  -6   6   9       27.46       46.34     20.24 o 
  -5   6   9       29.85       63.24     17.74 o 
  -4   6   9      884.75      864.30     31.35 o 
  -3   6   9       11.47       36.80     18.24 o 
  -2   6   9       28.45       52.85     18.19 o 
  -1   6   9       43.06       43.62     18.65 o 
   0   6   9      424.81      408.81     24.67 o 
   1   6   9      121.01       85.03     20.30 o 
   2   6   9       40.67       12.93     26.77 o 
   3   6   9       77.66      102.09     24.80 o 
   4   6   9       21.11       63.52     25.92 o 
   5   6   9      345.89      271.80     32.86 o 
   6   6   9       31.38       42.22     34.65 o 
   7   6   9        3.07      -13.60     35.73 o 
   8   6   9       15.12       26.92     40.24 o 
   9   6   9        5.49       41.54     42.04 o 
  10   6   9      133.37       15.34     45.54 o 
  11   6   9        7.93      -21.24     53.59 o 
  12   6   9       16.66      -37.45     66.84 o 
 -16   7   9       20.41      -19.31     85.72 o 
 -15   7   9        0.69        0.39     58.57 o 
 -14   7   9      104.12       81.89     57.25 o 
 -13   7   9      279.74      335.83     60.20 o 
 -12   7   9        1.54       14.33     51.23 o 
 -11   7   9       80.85       84.13     40.24 o 
 -10   7   9      157.97      154.07     38.59 o 
  -9   7   9      418.27      371.67     42.59 o 
  -8   7   9      352.15      397.58     32.17 o 
  -7   7   9       20.09       89.69     24.68 o 
  -6   7   9        2.49       19.99     19.30 o 
  -5   7   9     1079.11     1014.41     36.77 o 
  -4   7   9      575.60      514.58     27.65 o 
  -3   7   9     3774.92     3516.25     76.65 o 
  -2   7   9      695.12      662.34     30.90 o 
  -1   7   9      126.04       96.65     20.82 o 
   0   7   9      616.15      662.55     29.72 o 
   1   7   9      608.60      688.09     31.82 o 
   2   7   9     2309.74     2243.21     60.64 o 
   3   7   9       72.96       46.49     28.11 o 
   4   7   9      269.89      304.68     34.99 o 
   5   7   9       81.37       55.04     33.75 o 
   6   7   9      136.95      159.65     38.24 o 
   7   7   9      328.00      308.65     44.61 o 
   8   7   9        0.65       -1.86     39.38 o 
   9   7   9       23.28       -7.80     42.45 o 
  10   7   9        2.99      107.84     54.32 o 
  11   7   9        5.25        9.75     67.67 o 
  12   7   9        1.04       -0.04     68.97 o 
 -16   8   9       30.27       17.39     64.39 o 
 -15   8   9       44.43      128.22     73.30 o 
 -14   8   9        3.11        1.22     54.82 o 
 -13   8   9       21.19       51.63     49.79 o 
 -12   8   9        1.31       -8.91     41.39 o 
 -11   8   9      127.39      183.88     42.89 o 
 -10   8   9      284.27      290.58     42.64 o 
  -9   8   9       35.32      112.25     34.74 o 
  -8   8   9       96.10      111.39     29.26 o 
  -7   8   9      202.78      156.41     29.65 o 
  -6   8   9       13.16      -21.75     22.37 o 
  -5   8   9      165.05      150.36     21.30 o 
  -4   8   9      281.70      309.50     24.38 o 
  -3   8   9     1136.87     1267.29     40.95 o 
  -2   8   9     1105.35     1226.95     49.12 o 
  -1   8   9      309.63      313.85     25.64 o 
   0   8   9     2079.49     1955.05     54.39 o 
   1   8   9       26.45       48.44     23.33 o 
   2   8   9      421.27      418.37     33.43 o 
   3   8   9      128.32      165.96     30.26 o 
   4   8   9     1254.53     1293.38     80.25 o 
   5   8   9       81.74       60.53     34.55 o 
   6   8   9       41.50       21.82     36.73 o 
   7   8   9       10.55      -39.33     37.09 o 
   8   8   9       11.41       27.03     45.61 o 
   9   8   9       62.29       79.17     50.13 o 
  10   8   9       40.74      -44.38     57.18 o 
  11   8   9        6.64      -49.39     79.27 o 
 -15   9   9        9.30       17.55     63.68 o 
 -14   9   9        6.01       18.39     57.44 o 
 -13   9   9        0.10       -5.56     50.40 o 
 -12   9   9        0.38      -62.02     41.35 o 
 -11   9   9       10.29       13.90     40.14 o 
 -10   9   9       18.67       -3.80     55.06 o 
  -9   9   9        0.61        5.20     34.13 o 
  -8   9   9       17.62       41.05     28.13 o 
  -7   9   9       19.81       13.56     25.97 o 
  -6   9   9      285.23      261.76     27.85 o 
  -5   9   9       48.41       59.13     22.84 o 
  -4   9   9      614.80      660.72     33.62 o 
  -3   9   9      392.34      448.44     50.85 o 
  -2   9   9      124.79      138.14     24.78 o 
  -1   9   9      383.67      401.91     30.41 o 
   0   9   9      374.75      356.39     38.34 o 
   1   9   9      107.69       71.04     24.33 o 
   2   9   9      256.72      324.21     32.64 o 
   3   9   9      312.38      254.36     36.86 o 
   4   9   9       36.54        8.52     36.69 o 
   5   9   9        1.89       49.40    100.81 o 
   6   9   9      211.73      164.48     66.92 o 
   7   9   9        6.96        5.77     52.32 o 
   8   9   9       10.45       32.69     56.21 o 
   9   9   9       33.91      -66.76     57.92 o 
  10   9   9        0.20       -9.61     84.46 o 
 -14  10   9        0.58      -91.45     60.97 o 
 -13  10   9        2.34       69.48     61.72 o 
 -12  10   9       81.10      136.93     47.78 o 
 -11  10   9       76.46       75.99     41.16 o 
 -10  10   9      110.24      155.56     44.36 o 
  -9  10   9        0.51      -28.83     36.04 o 
  -8  10   9       31.02      -17.19     27.78 o 
  -7  10   9      221.29      234.18     29.90 o 
  -6  10   9      325.67      362.37     37.44 o 
  -5  10   9       71.19      105.74     32.09 o 
  -4  10   9       27.98       38.25     22.06 o 
  -3  10   9        3.93       15.69     21.85 o 
  -2  10   9      770.99      816.87     38.99 o 
  -1  10   9      568.03      615.50     35.25 o 
   0  10   9       40.01       40.93     25.97 o 
   1  10   9       60.97       85.52     34.43 o 
   2  10   9       37.74       29.87     34.33 o 
   3  10   9       80.38       68.46     37.89 o 
   4  10   9      558.46      474.33     69.24 o 
   5  10   9       72.82       98.80     58.96 o 
   6  10   9      137.22      353.06     74.11 o 
   7  10   9       18.86        1.81     65.72 o 
   8  10   9        0.45      -58.01     55.17 o 
   9  10   9       51.57       55.20     61.03 o 
 -13  11   9       59.64      101.35     99.17 o 
 -12  11   9       36.46      160.83     70.85 o 
 -11  11   9        4.34      -57.60     57.54 o 
 -10  11   9       25.68      -12.71     56.98 o 
  -9  11   9      126.26      261.66     61.27 o 
  -8  11   9      370.59      387.22     48.93 o 
  -7  11   9       86.97       82.12     38.85 o 
  -6  11   9        0.46      -34.70     49.10 o 
  -5  11   9       11.26        3.91     33.37 o 
  -4  11   9       65.05       44.00     30.67 o 
  -3  11   9      422.68      438.44     38.77 o 
  -2  11   9      552.36      609.93     55.21 o 
  -1  11   9       23.99       42.37     27.27 o 
   0  11   9        0.08       -8.68     28.26 o 
   1  11   9       16.25        6.76     33.49 o 
   2  11   9      393.34      445.14     45.39 o 
   3  11   9       77.41      149.35     46.44 o 
   4  11   9       15.18      120.76     77.38 o 
   5  11   9       22.96       63.40     74.11 o 
   6  11   9       27.86       16.64     63.18 o 
   7  11   9       49.18      102.36    112.25 o 
   8  11   9        6.14      -47.23     70.11 o 
 -12  12   9       14.92       88.68     70.17 o 
 -11  12   9       53.27       10.17     65.62 o 
 -10  12   9        6.05        3.15    142.22 o 
  -9  12   9        0.51      -44.68     54.19 o 
  -8  12   9      106.62       98.35     99.72 o 
  -7  12   9       79.49      -29.70     76.48 o 
  -6  12   9        2.63       49.43     46.33 o 
  -5  12   9       57.50       55.79     35.77 o 
  -4  12   9        1.77       57.76     34.14 o 
  -3  12   9       32.18       54.87     32.66 o 
  -2  12   9      167.28      188.61     35.98 o 
  -1  12   9       87.96       54.49     42.79 o 
   0  12   9       16.99       20.94     42.02 o 
   1  12   9       42.71       34.90     36.10 o 
   2  12   9       11.29       53.86     57.17 o 
   3  12   9        1.57       35.91     55.24 o 
   4  12   9       44.45       15.67     56.76 o 
   5  12   9        6.74       42.29     61.51 o 
   6  12   9       73.50      182.58    172.19 o 
   7  12   9       25.92      -31.11     68.12 o 
 -10  13   9       10.10      140.73     64.10 o 
  -9  13   9      159.65       42.50     56.07 o 
  -8  13   9      266.40      192.08    109.52 o 
  -7  13   9       45.24       31.83     54.51 o 
  -6  13   9       13.47       19.05     36.33 o 
  -5  13   9       25.01       56.19     35.35 o 
  -4  13   9      274.25      316.24     41.85 o 
  -3  13   9      181.00      151.03     38.19 o 
  -2  13   9      203.37      259.00     42.36 o 
  -1  13   9       38.86       62.57     51.77 o 
   0  13   9        2.29       25.39     58.85 o 
   1  13   9      103.30      154.80     59.74 o 
   2  13   9      103.20      139.10     59.74 o 
   3  13   9        1.09      -42.50     90.45 o 
   4  13   9       52.07      204.56     87.18 o 
   5  13   9        0.62      -59.09     64.84 o 
   6  13   9      103.69      146.77     72.00 o 
  -8  14   9        4.13      -40.70     50.99 o 
  -7  14   9       12.55       14.86     47.51 o 
  -6  14   9      115.94      176.62     39.51 o 
  -5  14   9       36.62       24.18     38.84 o 
  -4  14   9       69.11       71.09     36.55 o 
  -3  14   9       22.16       20.94     35.96 o 
  -2  14   9      102.33      105.01     51.60 o 
  -1  14   9      159.69      211.02     57.60 o 
   0  14   9       51.52       27.87     85.00 o 
   1  14   9       18.65       67.70     57.72 o 
   2  14   9        2.69       57.95     61.13 o 
   3  14   9       54.14      200.52     96.99 o 
   4  14   9       44.08       11.99     98.08 o 
  -5  15   9       27.09      -10.91     36.02 o 
  -4  15   9       19.69      -36.37     36.44 o 
  -3  15   9        9.75       48.05     49.20 o 
  -2  15   9        6.11       45.22     51.14 o 
  -1  15   9        8.48       54.97     54.83 o 
   0  15   9       42.89      103.10     59.68 o 
 -18   0  10        0.44      141.67    141.67 o 
 -17   0  10       36.88       95.90    118.79 o 
 -16   0  10       13.94       58.85    112.25 o 
 -15   0  10        0.07       99.17    105.71 o 
 -14   0  10      114.26      235.40    107.89 o 
 -13   0  10        4.72       39.21    113.34 o 
 -12   0  10        7.96       15.40     54.29 o 
 -11   0  10     1668.45     1739.85    213.06 o 
 -10   0  10      693.99      613.62     55.58 o 
  -9   0  10     2227.92     1904.96     89.80 o 
  -8   0  10     3012.96     2948.69     94.75 o 
  -7   0  10     3009.08     3073.14     94.17 o 
  -6   0  10     2354.38     2341.99     90.45 o 
  -5   0  10     2284.52     2285.64    112.43 o 
  -4   0  10       11.93        8.94     10.65 o 
  -3   0  10      937.30      914.94     45.72 o 
  -2   0  10       74.58      112.35     35.54 o 
  -1   0  10     1335.63     1154.92     50.59 o 
   0   0  10      106.16       70.48     22.34 o 
   1   0  10     1134.04     1174.48     45.10 o 
   2   0  10      849.46      924.57     57.82 o 
   3   0  10     2011.00     1994.84     69.43 o 
   4   0  10     2467.75     2667.01     84.62 o 
   5   0  10       93.53       83.14     43.67 o 
   6   0  10      913.52      906.37     70.80 o 
   7   0  10      460.83      482.87    133.50 o 
   8   0  10      853.17      652.07     92.46 o 
   9   0  10      210.39      302.40     79.97 o 
  10   0  10       48.98       63.72     76.44 o 
  11   0  10        8.37       55.58     80.10 o 
  12   0  10       78.59       66.10    120.42 o 
  13   0  10        5.82       47.30    122.06 o 
 -18   1  10        0.01       41.71     91.55 o 
 -17   1  10        6.43       25.97     84.60 o 
 -16   1  10       46.43       84.01     79.53 o 
 -15   1  10       51.90       53.02     74.34 o 
 -14   1  10       17.71       76.06     55.69 o 
 -13   1  10       12.24      -70.32     48.01 o 
 -12   1  10      321.09      352.90     96.89 o 
 -11   1  10       10.13      -16.98     27.53 o 
 -10   1  10      183.04      175.27     27.95 o 
  -9   1  10       14.61       24.78     26.69 o 
  -8   1  10       30.54       29.33     27.91 o 
  -7   1  10      103.44      147.23     19.34 o 
  -6   1  10        8.07       18.13     16.11 o 
  -5   1  10      286.22      359.96     21.53 o 
  -4   1  10      350.77      375.63     21.43 o 
  -3   1  10        2.82       14.55     14.93 o 
  -2   1  10      213.89      233.82     19.02 o 
  -1   1  10       16.10        6.37     14.85 o 
   0   1  10       58.26       70.34     15.96 o 
   1   1  10       22.97       36.09     14.21 o 
   2   1  10       98.79      115.54     19.20 o 
   3   1  10        1.09       14.35     20.46 o 
   4   1  10      220.58      236.21     26.13 o 
   5   1  10       56.80       86.63     29.62 o 
   6   1  10       24.43       13.70     33.80 o 
   7   1  10      132.85      160.24     41.38 o 
   8   1  10       13.57      -56.96     44.78 o 
   9   1  10        1.40      -65.94     43.96 o 
  10   1  10       34.39       23.97     50.70 o 
  11   1  10        3.46      -20.57     52.65 o 
  12   1  10        8.35      -81.49     58.15 o 
  13   1  10        0.00      -41.13     82.42 o 
 -18   2  10        0.16      -59.01     88.61 o 
 -17   2  10        0.02      -19.76    107.89 o 
 -16   2  10       36.16       -9.76     76.10 o 
 -15   2  10        2.34      -22.96     56.92 o 
 -14   2  10      160.39      178.14     75.40 o 
 -13   2  10       22.61       84.76     51.29 o 
 -12   2  10       26.66       64.39     47.13 o 
 -11   2  10       80.81       90.70     34.30 o 
 -10   2  10        1.68        0.15     26.48 o 
  -9   2  10       69.73       94.72     23.43 o 
  -8   2  10        4.64       24.72     19.23 o 
  -7   2  10      602.58      651.03     33.10 o 
  -6   2  10        1.08       -2.04     16.05 o 
  -5   2  10      121.77      105.74     17.32 o 
  -4   2  10     2860.82     2965.49     59.99 o 
  -3   2  10      558.50      600.93     27.07 o 
  -2   2  10      672.64      710.35     27.21 o 
  -1   2  10        2.94       25.36     15.41 o 
   0   2  10     1413.44     1201.78     41.17 o 
   1   2  10     2936.19     2795.57     61.55 o 
   2   2  10       37.94       33.19     13.27 o 
   3   2  10      500.40      452.91     34.36 o 
   4   2  10      137.14      164.39     25.80 o 
   5   2  10      198.34      229.19     33.43 o 
   6   2  10        1.20      -17.00     33.82 o 
   7   2  10       66.48       73.09     38.46 o 
   8   2  10       10.97       44.11     45.84 o 
   9   2  10      116.75      149.46     54.27 o 
  10   2  10       59.75       44.47     51.90 o 
  11   2  10       12.40      -78.26     52.17 o 
  12   2  10        3.75       67.59     61.28 o 
  13   2  10       21.33      -16.18     64.14 o 
 -18   3  10        1.64      -43.65     88.98 o 
 -17   3  10        5.59     -109.09     79.33 o 
 -16   3  10        0.45      -71.98     74.78 o 
 -15   3  10        8.70      -17.67     57.12 o 
 -14   3  10       14.48      -16.65     52.75 o 
 -13   3  10       71.54       67.67     50.51 o 
 -12   3  10      162.05      215.54     57.60 o 
 -11   3  10      235.73      228.29     50.73 o 
 -10   3  10       19.52        3.39     29.72 o 
  -9   3  10       79.57      118.65     25.04 o 
  -8   3  10       56.24      -10.96     21.37 o 
  -7   3  10      151.64      152.16     23.14 o 
  -6   3  10       85.54      136.32     17.32 o 
  -5   3  10      286.34      252.42     22.84 o 
  -4   3  10     3011.74     3110.40     70.83 o 
  -3   3  10      570.93      531.61     29.09 o 
  -2   3  10      713.04      799.61     30.81 o 
  -1   3  10     1466.42     1416.03     41.56 o 
   0   3  10     2655.26     2692.06     57.27 o 
   1   3  10     2464.56     2519.64     56.02 o 
   2   3  10     1955.95     1975.27     50.69 o 
   3   3  10        0.21      -19.90     20.96 o 
   4   3  10      290.40      395.51     37.36 o 
   5   3  10       90.67       42.38     36.85 o 
   6   3  10       48.57       -2.01     34.97 o 
   7   3  10        1.68      -39.72     36.37 o 
   8   3  10      128.30      119.44     42.74 o 
   9   3  10        1.62      -22.85     47.86 o 
  10   3  10       22.21      -74.23     49.49 o 
  11   3  10        0.79       49.57     57.79 o 
  12   3  10       11.05       55.72     60.55 o 
 -18   4  10        6.81      -24.63     88.61 o 
 -17   4  10        8.04       96.03     86.05 o 
 -16   4  10        1.08       -6.77     65.28 o 
 -15   4  10        0.51      -13.13     58.69 o 
 -14   4  10       19.68       35.71     55.06 o 
 -13   4  10       34.86       34.82     50.05 o 
 -12   4  10        4.31       17.79     45.44 o 
 -11   4  10      208.51      199.68     42.08 o 
 -10   4  10       70.17       27.47     35.43 o 
  -9   4  10      332.68      335.67     31.52 o 
  -8   4  10      150.89      119.12     24.41 o 
  -7   4  10       71.82      103.33     28.97 o 
  -6   4  10     1067.79     1156.30     41.67 o 
  -5   4  10       27.24       26.48     20.22 o 
  -4   4  10      294.68      285.57     22.68 o 
  -3   4  10       78.87       70.16     18.99 o 
  -2   4  10        9.86       -1.21     21.47 o 
  -1   4  10      143.71       97.19     20.44 o 
   0   4  10       38.53        2.46     18.14 o 
   1   4  10        1.49        2.08     17.35 o 
   2   4  10      212.28      242.07     24.84 o 
   3   4  10       41.94       24.48     21.93 o 
   4   4  10       21.22       -9.11     25.45 o 
   5   4  10      219.87      174.46     36.34 o 
   6   4  10      111.13       33.27     36.35 o 
   7   4  10        2.82      -31.23     36.55 o 
   8   4  10       61.85       77.22     42.29 o 
   9   4  10       26.34        9.04     47.58 o 
  10   4  10       68.04      119.11     55.73 o 
  11   4  10        1.30      -12.71     64.49 o 
  12   4  10       33.75      108.82     63.92 o 
 -17   5  10        1.87       27.36     82.44 o 
 -16   5  10        7.19       42.75     63.45 o 
 -15   5  10       55.45       63.54     61.73 o 
 -14   5  10       17.44        5.01     55.44 o 
 -13   5  10       18.34      -26.45     50.23 o 
 -12   5  10        2.90      -11.17     46.34 o 
 -11   5  10       29.68       12.58     38.01 o 
 -10   5  10      109.11       37.45     36.01 o 
  -9   5  10       42.83       27.32     30.43 o 
  -8   5  10      508.59      447.47     32.20 o 
  -7   5  10     1491.71     1432.89     48.16 o 
  -6   5  10     1266.35     1243.14     43.39 o 
  -5   5  10      287.99      326.86     23.48 o 
  -4   5  10        4.82       31.19     17.92 o 
  -3   5  10       24.35       24.10     17.63 o 
  -2   5  10      316.11      333.69     23.81 o 
  -1   5  10      434.12      464.33     30.95 o 
   0   5  10      722.23      708.39     31.53 o 
   1   5  10      213.73      237.98     24.17 o 
   2   5  10      120.46      131.07     25.69 o 
   3   5  10       48.38       70.20     25.33 o 
   4   5  10      443.14      439.03     35.19 o 
   5   5  10        1.82       27.40     38.25 o 
   6   5  10      223.94      146.62     39.13 o 
   7   5  10        9.78      -30.10     37.28 o 
   8   5  10        4.46      -25.73     40.25 o 
   9   5  10       44.03      100.49     51.51 o 
  10   5  10       13.73       15.48     77.39 o 
  11   5  10       69.94       93.64     58.50 o 
  12   5  10        5.27       78.86     61.89 o 
 -17   6  10        0.70        4.24     66.56 o 
 -16   6  10        4.34       30.77     63.94 o 
 -15   6  10        1.41      -82.33     58.14 o 
 -14   6  10       10.96      -29.50     58.33 o 
 -13   6  10       23.25       14.53     54.54 o 
 -12   6  10        4.86       55.06     54.85 o 
 -11   6  10      118.04      103.58     41.37 o 
 -10   6  10        0.18       28.87     36.66 o 
  -9   6  10       67.03       45.96     30.73 o 
  -8   6  10      733.91      703.78     40.01 o 
  -7   6  10        8.97      -20.11     21.59 o 
  -6   6  10      977.44     1076.14     40.77 o 
  -5   6  10      221.55      240.24     24.04 o 
  -4   6  10        9.55       42.02     19.06 o 
  -3   6  10      538.28      493.61     26.60 o 
  -2   6  10      132.95      140.61     23.26 o 
  -1   6  10       80.44       74.52     21.89 o 
   0   6  10        3.74       -5.16     18.98 o 
   1   6  10       43.65       39.81     23.08 o 
   2   6  10      955.67     1034.06     50.96 o 
   3   6  10      304.71      299.83     34.09 o 
   4   6  10      245.93      261.99     34.90 o 
   5   6  10      111.75       62.79     34.96 o 
   6   6  10        0.30       -5.16     35.85 o 
   7   6  10      189.92      185.19     43.04 o 
   8   6  10        1.46       53.79     46.60 o 
   9   6  10        9.37       66.42     46.57 o 
  10   6  10       87.57        1.37     59.46 o 
  11   6  10        2.98       -9.91     56.44 o 
 -16   7  10       11.41       43.50     66.34 o 
 -15   7  10        6.16       -4.62     62.48 o 
 -14   7  10        3.50      -24.63     51.92 o 
 -13   7  10        0.41      -16.92     50.38 o 
 -12   7  10       26.11       39.63     42.34 o 
 -11   7  10        0.04       18.63     39.95 o 
 -10   7  10       32.93       42.66     42.27 o 
  -9   7  10        3.74       -1.42     30.11 o 
  -8   7  10      276.50      311.94     34.29 o 
  -7   7  10      138.08      133.90     26.78 o 
  -6   7  10      428.54      501.69     29.72 o 
  -5   7  10       42.29       46.13     20.91 o 
  -4   7  10      410.60      388.44     27.34 o 
  -3   7  10      282.84      268.47     24.94 o 
  -2   7  10      206.45      156.17     23.35 o 
  -1   7  10        7.42       20.46     21.50 o 
   0   7  10        6.03        0.40     21.31 o 
   1   7  10       38.19       93.72     28.88 o 
   2   7  10        5.08       21.12     25.64 o 
   3   7  10      107.48      141.23     33.29 o 
   4   7  10      104.87      153.28     53.95 o 
   5   7  10       73.21       75.12     35.50 o 
   6   7  10      255.00      337.19     72.21 o 
   7   7  10        3.01      -24.15     62.79 o 
   8   7  10       45.40      129.20     44.92 o 
   9   7  10        1.41      -22.89     49.58 o 
  10   7  10       19.65       42.50     65.75 o 
  11   7  10       53.54       38.63     70.82 o 
 -16   8  10        4.81      -16.85     64.84 o 
 -15   8  10       30.46       58.30     61.89 o 
 -14   8  10       14.84      115.86     59.93 o 
 -13   8  10      124.18      113.65     55.84 o 
 -12   8  10       87.50      128.12     45.62 o 
 -11   8  10       91.05       65.23     42.35 o 
 -10   8  10       51.74      -53.06     35.37 o 
  -9   8  10      188.67      160.89     33.53 o 
  -8   8  10      226.23      272.09     34.66 o 
  -7   8  10      132.85      151.61     29.68 o 
  -6   8  10        3.10       34.50     24.94 o 
  -5   8  10      505.82      508.42     33.23 o 
  -4   8  10       30.19       11.03     24.25 o 
  -3   8  10     1424.68     1593.59     53.36 o 
  -2   8  10      726.40      792.64     53.45 o 
  -1   8  10        7.74       24.79     24.69 o 
   0   8  10       91.56       87.66     26.78 o 
   1   8  10      484.54      439.01     32.56 o 
   2   8  10      185.59      154.88     31.44 o 
   3   8  10       46.57       53.94     32.81 o 
   4   8  10        3.30       12.16     37.17 o 
   5   8  10       64.42       92.17     42.27 o 
   6   8  10       36.82       40.29     40.50 o 
   7   8  10      196.16      167.84     50.71 o 
   8   8  10       41.90      -15.15     64.65 o 
   9   8  10        2.10       12.26     59.73 o 
  10   8  10        1.38       84.58     83.94 o 
 -15   9  10        0.19      -17.23     61.95 o 
 -14   9  10        4.80        4.37     55.22 o 
 -13   9  10        7.25       52.94     54.21 o 
 -12   9  10       15.23       42.62     44.72 o 
 -11   9  10       43.65       60.43     50.49 o 
 -10   9  10       53.92      103.93     40.23 o 
  -9   9  10       47.36       23.65     32.53 o 
  -8   9  10      106.41       25.91     39.91 o 
  -7   9  10      166.44      166.96     30.72 o 
  -6   9  10      235.20      266.85     31.71 o 
  -5   9  10        8.85       39.54     24.10 o 
  -4   9  10      373.99      397.10     32.86 o 
  -3   9  10      376.72      299.27     29.88 o 
  -2   9  10      189.44      222.85     28.85 o 
  -1   9  10      148.46      230.54     29.61 o 
   0   9  10       14.16       76.28     26.90 o 
   1   9  10     1244.09     1244.05     53.78 o 
   2   9  10        1.22      -18.15     31.93 o 
   3   9  10      112.19      115.05     40.10 o 
   4   9  10      139.90      126.24     59.42 o 
   5   9  10       38.05       -6.67     58.86 o 
   6   9  10      139.09      157.71     70.78 o 
   7   9  10        8.09       70.67     57.33 o 
   8   9  10       14.04      209.08    144.32 o 
   9   9  10       71.24       24.49     63.30 o 
 -14  10  10        0.60       73.53     97.54 o 
 -13  10  10        8.00       -5.52     63.15 o 
 -12  10  10        8.10      -21.36     44.61 o 
 -11  10  10        4.40      -59.89     39.93 o 
 -10  10  10       16.98      -27.04     37.64 o 
  -9  10  10        2.91      -10.24     35.31 o 
  -8  10  10        6.02      -41.72     28.26 o 
  -7  10  10       18.31       35.84     28.34 o 
  -6  10  10       27.79        8.81     25.87 o 
  -5  10  10      391.56      410.32     42.56 o 
  -4  10  10       59.09       55.84     37.65 o 
  -3  10  10      235.97      212.00     28.25 o 
  -2  10  10      116.79       61.95     29.89 o 
  -1  10  10      546.48      491.30     35.26 o 
   0  10  10      121.70       94.51     36.26 o 
   1  10  10      125.79       90.65     36.52 o 
   2  10  10      269.38      313.88     55.22 o 
   3  10  10        0.58      -34.49     53.06 o 
   4  10  10       72.45      106.55     59.67 o 
   5  10  10       55.49       82.84     61.23 o 
   6  10  10        0.06       28.49     64.24 o 
   7  10  10        1.94      -47.36    107.35 o 
   8  10  10      113.49      109.22     79.73 o 
   9  10  10       17.36       98.71     67.84 o 
 -13  11  10        2.36        9.81     95.90 o 
 -12  11  10       92.29       41.07     69.93 o 
 -11  11  10       25.67        3.62     63.51 o 
 -10  11  10       85.11       35.06     59.67 o 
  -9  11  10        5.25       48.79     58.00 o 
  -8  11  10       66.78       46.46     41.55 o 
  -7  11  10      141.96      123.26     42.84 o 
  -6  11  10      474.63      549.27     50.46 o 
  -5  11  10      103.01      150.11     48.10 o 
  -4  11  10      272.43      212.95     40.72 o 
  -3  11  10       18.63       45.35     28.34 o 
  -2  11  10      431.34      451.07     41.37 o 
  -1  11  10      519.60      542.56     43.29 o 
   0  11  10        6.96      -27.12     34.61 o 
   1  11  10      308.93      252.08     46.94 o 
   2  11  10        2.86      -14.31     67.52 o 
   3  11  10        2.37       -0.09     56.32 o 
   4  11  10      170.73      113.57     63.49 o 
   5  11  10        0.74      -75.22     59.74 o 
   6  11  10        9.39      106.80    103.53 o 
   7  11  10        4.81       28.60     93.72 o 
   8  11  10       60.79       42.68     87.18 o 
 -12  12  10       10.33      105.71     90.45 o 
 -11  12  10        8.79       -1.06     63.35 o 
 -10  12  10        4.50       16.57     63.30 o 
  -9  12  10        8.55       24.53     56.65 o 
  -8  12  10       61.08       24.00     43.37 o 
  -7  12  10       33.46        1.50     40.06 o 
  -6  12  10      117.60       52.72     39.61 o 
  -5  12  10       11.60       11.19     38.03 o 
  -4  12  10       93.41      131.10     56.18 o 
  -3  12  10       21.74       18.38     38.28 o 
  -2  12  10      254.63      261.29     44.70 o 
  -1  12  10       49.47       -1.95     40.83 o 
   0  12  10        7.10       23.16     38.19 o 
   1  12  10       24.23       59.09     43.87 o 
   2  12  10       15.46      -29.85     43.28 o 
   3  12  10      110.00      188.53     62.98 o 
   4  12  10       70.23       87.18     62.77 o 
   5  12  10       46.67       60.37     69.10 o 
   6  12  10        8.56      -20.84    126.42 o 
 -10  13  10        5.23        4.86     60.07 o 
  -9  13  10        1.28       19.95     58.22 o 
  -8  13  10       18.99       43.76     54.29 o 
  -7  13  10       25.64       52.87     42.41 o 
  -6  13  10        1.60      -22.75     90.13 o 
  -5  13  10        0.30       17.20     39.79 o 
  -4  13  10       22.56      -20.74     37.35 o 
  -3  13  10        0.62       67.08     40.38 o 
  -2  13  10       12.00       -1.17     42.92 o 
  -1  13  10       24.74       52.04     54.19 o 
   0  13  10       16.83       15.52     55.08 o 
   1  13  10        6.30      -44.74     56.11 o 
   2  13  10      125.13       96.99     93.72 o 
   3  13  10       40.53       42.50     94.81 o 
   4  13  10      116.94       59.06     82.28 o 
   5  13  10       10.88      -42.13     66.69 o 
  -8  14  10       23.34       35.86     55.61 o 
  -7  14  10        9.74       32.79     42.07 o 
  -6  14  10       46.31       27.46     40.21 o 
  -5  14  10        3.07      -28.85     38.83 o 
  -4  14  10       73.18       51.33     41.24 o 
  -3  14  10       65.46       76.70     42.16 o 
  -2  14  10       10.37       17.25     53.02 o 
  -1  14  10        0.22       15.65     55.25 o 
   0  14  10       19.07       10.27     58.89 o 
   1  14  10       23.63       49.35     63.85 o 
   2  14  10       39.84       20.71    100.26 o 
 -18   1  11        0.04     -128.69     85.80 o 
 -17   1  11       41.39       76.69     86.14 o 
 -16   1  11       25.63       76.89     91.00 o 
 -15   1  11       65.97       91.88     78.21 o 
 -14   1  11        2.18       31.34     54.12 o 
 -13   1  11       54.80        7.03     50.24 o 
 -12   1  11       85.55       67.89     43.00 o 
 -11   1  11     1167.83     1243.04     79.12 o 
 -10   1  11      516.48      575.46     51.21 o 
  -9   1  11      465.13      397.64     30.62 o 
  -8   1  11       23.38       -5.74     20.11 o 
  -7   1  11     2252.60     2341.74     57.78 o 
  -6   1  11     2735.25     2525.54     70.61 o 
  -5   1  11      890.53      879.51     32.13 o 
  -4   1  11      179.96      168.54     20.80 o 
  -3   1  11      209.75      179.75     19.13 o 
  -2   1  11     2052.02     1804.72     46.37 o 
  -1   1  11     1936.44     1974.81     48.77 o 
   0   1  11     2233.66     2133.91     51.68 o 
   1   1  11        8.05      -13.69     15.02 o 
   2   1  11      210.84      200.49     22.17 o 
   3   1  11       27.51       20.41     16.90 o 
   4   1  11      587.95      506.62     37.31 o 
   5   1  11       97.52      117.28     37.61 o 
   6   1  11      335.22      360.36     51.81 o 
   7   1  11       41.09       52.64     51.28 o 
   8   1  11       21.67       55.39     60.56 o 
   9   1  11       74.53      180.50     56.78 o 
  10   1  11       10.92       24.11     55.87 o 
  11   1  11       80.20       60.71     61.71 o 
  12   1  11        1.97      -18.31     62.76 o 
 -18   2  11        0.06      -93.16    141.67 o 
 -17   2  11       38.95      205.85     93.98 o 
 -16   2  11       13.07       41.47     79.19 o 
 -15   2  11        4.09       65.06     76.18 o 
 -14   2  11      136.05      189.57     60.78 o 
 -13   2  11       39.32      107.13     53.61 o 
 -12   2  11       30.01      -39.35     58.02 o 
 -11   2  11      134.18       70.10     39.39 o 
 -10   2  11      346.52      428.23     42.70 o 
  -9   2  11      880.17      985.48     42.98 o 
  -8   2  11      744.33      758.51     41.44 o 
  -7   2  11      302.85      254.43     22.84 o 
  -6   2  11      168.24      192.14     20.93 o 
  -5   2  11     2508.41     2564.12     56.28 o 
  -4   2  11     7010.75     6922.80    120.22 o 
  -3   2  11       11.67      -24.30     16.20 o 
  -2   2  11       40.71       24.68     17.23 o 
  -1   2  11     1258.15     1189.88     40.64 o 
   0   2  11     1454.62     1505.68     43.36 o 
   1   2  11     1226.01     1265.27     52.96 o 
   2   2  11     1894.28     1903.05     52.41 o 
   3   2  11       71.71      124.93     26.16 o 
   4   2  11      109.57      124.66     31.04 o 
   5   2  11        5.45        8.34     35.03 o 
   6   2  11       21.11      -51.51     34.34 o 
   7   2  11      373.86      414.63     57.90 o 
   8   2  11        4.77      -20.76     48.37 o 
   9   2  11       34.29       26.14     52.82 o 
  10   2  11       17.85      -26.22     54.54 o 
  11   2  11       25.01       33.18     60.72 o 
  12   2  11        1.09      -60.98     80.22 o 
 -18   3  11       13.71       10.23     90.15 o 
 -17   3  11        0.46       71.01     85.49 o 
 -16   3  11        0.17       98.39     79.87 o 
 -15   3  11        3.75       30.15     57.26 o 
 -14   3  11       39.91       83.68     56.86 o 
 -13   3  11        1.55       22.04     50.71 o 
 -12   3  11       11.05       14.87     46.40 o 
 -11   3  11       92.88      106.22     44.20 o 
 -10   3  11        6.86       43.04     32.84 o 
  -9   3  11      287.58      294.84     30.72 o 
  -8   3  11       87.57      104.00     24.17 o 
  -7   3  11      139.88      124.28     24.22 o 
  -6   3  11        0.53       21.56     20.42 o 
  -5   3  11      191.67      152.58     25.23 o 
  -4   3  11       49.34       16.31     15.60 o 
  -3   3  11       14.77       35.78     21.04 o 
  -2   3  11        9.86       25.59     17.95 o 
  -1   3  11     1043.00     1009.89     36.73 o 
   0   3  11        0.97       12.49     18.31 o 
   1   3  11        3.62       -7.13     18.81 o 
   2   3  11       83.16       61.15     21.40 o 
   3   3  11      147.33      117.91     25.47 o 
   4   3  11       66.11       59.92     33.89 o 
   5   3  11      126.57      115.96     37.78 o 
   6   3  11      277.00      253.07     43.81 o 
   7   3  11       79.71       47.42     41.40 o 
   8   3  11       21.63       70.06     49.99 o 
   9   3  11       19.78       15.53     51.90 o 
  10   3  11       30.24       51.18     56.38 o 
  11   3  11      102.94      101.78     62.45 o 
  12   3  11       47.36       75.96     66.18 o 
 -17   4  11        1.26     -121.91     81.27 o 
 -16   4  11        0.70       78.92    153.66 o 
 -15   4  11        2.42       26.56     60.05 o 
 -14   4  11        0.55      -40.71     54.88 o 
 -13   4  11       14.27       54.02     53.34 o 
 -12   4  11       33.83       88.64     49.67 o 
 -11   4  11      493.65      476.14     51.40 o 
 -10   4  11     1087.36     1095.23     64.42 o 
  -9   4  11      568.74      494.80     49.63 o 
  -8   4  11      754.69      804.47     39.00 o 
  -7   4  11      191.33      210.90     26.20 o 
  -6   4  11      147.24      149.91     24.14 o 
  -5   4  11     1097.05      965.76     39.30 o 
  -4   4  11     1570.81     1738.98     58.81 o 
  -3   4  11     2527.44     2552.75     72.29 o 
  -2   4  11      204.85      174.15     24.03 o 
  -1   4  11       12.97       22.83     23.14 o 
   0   4  11      467.54      453.96     28.73 o 
   1   4  11       52.87       20.02     19.30 o 
   2   4  11       16.14       10.01     21.94 o 
   3   4  11       48.23       25.27     26.24 o 
   4   4  11      227.10      249.78     39.45 o 
   5   4  11     1239.84     1260.15     64.90 o 
   6   4  11      580.05      757.02     97.47 o 
   7   4  11      342.39      354.95     49.07 o 
   8   4  11        7.11       43.34     48.98 o 
   9   4  11       64.38       33.61     53.19 o 
  10   4  11       93.17      262.50     80.69 o 
  11   4  11       26.72       67.67     74.25 o 
 -17   5  11       20.28      142.39     90.12 o 
 -16   5  11       56.27      140.90     68.14 o 
 -15   5  11       49.75       66.73     62.40 o 
 -14   5  11        1.09      -15.43     56.18 o 
 -13   5  11       75.91       69.39     52.23 o 
 -12   5  11       25.45       88.61     48.93 o 
 -11   5  11       98.19      126.85     41.23 o 
 -10   5  11      289.75      377.03     44.13 o 
  -9   5  11       49.27       25.08     30.32 o 
  -8   5  11      585.72      595.47     41.38 o 
  -7   5  11      331.78      312.48     28.90 o 
  -6   5  11      823.72      812.32     45.85 o 
  -5   5  11      159.37      159.85     22.64 o 
  -4   5  11        8.12       12.94     19.60 o 
  -3   5  11      772.77      676.87     35.90 o 
  -2   5  11      330.54      305.79     27.29 o 
  -1   5  11     1021.71     1009.30     43.94 o 
   0   5  11      708.61      797.59     35.02 o 
   1   5  11       10.89        3.33     21.61 o 
   2   5  11      316.43      319.29     30.71 o 
   3   5  11     1952.71     1918.21     68.22 o 
   4   5  11      889.26      914.40     55.92 o 
   5   5  11      624.21      611.16     54.29 o 
   6   5  11      177.92      203.75     43.62 o 
   7   5  11      158.24      110.50     50.52 o 
   8   5  11       34.22       23.66     49.46 o 
   9   5  11        1.24      -74.56     49.71 o 
  10   5  11       48.78       -9.01     56.34 o 
  11   5  11       37.96       59.64     61.94 o 
 -17   6  11        1.57       83.64     70.08 o 
 -16   6  11        2.53      -98.82     74.41 o 
 -15   6  11        1.42       -6.21     60.04 o 
 -14   6  11       79.28       18.93     55.36 o 
 -13   6  11       29.11       18.43     70.41 o 
 -12   6  11       21.44       20.32     72.86 o 
 -11   6  11      237.42      210.71     45.01 o 
 -10   6  11       21.02       24.42     39.95 o 
  -9   6  11       54.56       79.94     32.23 o 
  -8   6  11      348.78      252.26     34.63 o 
  -7   6  11       10.06       60.99     28.43 o 
  -6   6  11        0.67       19.72     22.03 o 
  -5   6  11       71.30      124.91     24.98 o 
  -4   6  11      121.26      131.89     22.66 o 
  -3   6  11      272.63      325.51     25.83 o 
  -2   6  11      193.76      223.55     26.03 o 
  -1   6  11        1.82       -9.81     22.70 o 
   0   6  11       20.30       20.83     22.76 o 
   1   6  11      182.46      217.20     28.43 o 
   2   6  11      254.47      213.87     30.32 o 
   3   6  11      710.33      579.96     63.77 o 
   4   6  11      190.36       93.31     37.23 o 
   5   6  11       20.71       63.91     37.62 o 
   6   6  11       60.98       67.65     45.00 o 
   7   6  11       33.60       68.85     41.99 o 
   8   6  11       43.07      -39.36     44.13 o 
   9   6  11        1.02       -8.80     52.09 o 
  10   6  11       20.67       28.12     57.51 o 
  11   6  11        0.89      -39.98     70.00 o 
 -16   7  11        3.32       -3.44     64.15 o 
 -15   7  11        9.82      -34.89     58.77 o 
 -14   7  11        6.47       -1.42     56.09 o 
 -13   7  11        0.63       70.04     53.95 o 
 -12   7  11      519.39      493.69     62.52 o 
 -11   7  11      236.44      234.60     45.91 o 
 -10   7  11       25.48       15.80     32.93 o 
  -9   7  11      226.73      187.15     35.31 o 
  -8   7  11      506.77      496.19     40.31 o 
  -7   7  11     1027.50     1133.30     52.72 o 
  -6   7  11      225.22      140.22     37.74 o 
  -5   7  11      320.58      335.77     32.12 o 
  -4   7  11      197.69      242.49     26.43 o 
  -3   7  11      197.61      229.24     26.51 o 
  -2   7  11     1978.72     2223.40    107.11 o 
  -1   7  11     1400.99     1357.49     52.69 o 
   0   7  11        3.02       35.12     27.01 o 
   1   7  11       36.05       24.14     26.02 o 
   2   7  11        1.62       -4.43     28.80 o 
   3   7  11      292.27      221.64     58.99 o 
   4   7  11       28.75       -9.69     38.03 o 
   5   7  11        5.46       11.67     37.77 o 
   6   7  11       16.50       52.84     41.31 o 
   7   7  11       73.19       26.12     43.89 o 
   8   7  11      235.55      173.43     51.15 o 
   9   7  11        4.33      -12.99    110.73 o 
  10   7  11       10.00      142.87     72.40 o 
 -15   8  11        0.26       42.99     61.56 o 
 -14   8  11       73.71      128.27     60.43 o 
 -13   8  11      177.89      176.02     56.39 o 
 -12   8  11        1.86       10.03     48.11 o 
 -11   8  11       17.80       18.22     54.11 o 
 -10   8  11      102.92      140.72     42.06 o 
  -9   8  11      397.20      409.11     40.32 o 
  -8   8  11      484.98      487.81     41.11 o 
  -7   8  11      489.82      487.41     40.13 o 
  -6   8  11      240.16      223.26     32.28 o 
  -5   8  11      360.14      463.31     37.49 o 
  -4   8  11     1062.11     1062.37     69.69 o 
  -3   8  11     1250.88     1009.81     45.82 o 
  -2   8  11      106.28      107.64     27.91 o 
  -1   8  11       48.47       -2.52     27.42 o 
   0   8  11      116.62       87.31     29.66 o 
   1   8  11     1849.86     1983.43     66.83 o 
   2   8  11      195.98      235.07     43.62 o 
   3   8  11      180.09      174.08     43.26 o 
   4   8  11        0.05       48.62     40.97 o 
   5   8  11        5.16       58.14     45.03 o 
   6   8  11       28.60       30.83     40.19 o 
   7   8  11      142.96      108.14     61.10 o 
   8   8  11       33.18      -15.62     62.59 o 
   9   8  11       55.30      -40.16     77.30 o 
 -15   9  11        0.40       53.90     63.84 o 
 -14   9  11       27.07      106.43     60.45 o 
 -13   9  11        2.88        2.75     53.35 o 
 -12   9  11       13.95       -7.28     49.55 o 
 -11   9  11       37.87       87.53     43.52 o 
 -10   9  11      313.40      277.73     46.51 o 
  -9   9  11       74.67       20.92     39.54 o 
  -8   9  11      191.96      150.12     34.21 o 
  -7   9  11        0.19       -5.24     28.95 o 
  -6   9  11       70.75       67.77     29.17 o 
  -5   9  11       82.09      105.71     29.87 o 
  -4   9  11      387.27      423.97     36.50 o 
  -3   9  11       15.42       38.18     29.10 o 
  -2   9  11      843.44      989.55     52.07 o 
  -1   9  11       14.27       -0.37     30.14 o 
   0   9  11       38.95       33.64     32.05 o 
   1   9  11       26.43       11.92     32.52 o 
   2   9  11        1.95       -7.04     38.45 o 
   3   9  11        8.67      -21.80     46.45 o 
   4   9  11       28.65       39.70     57.78 o 
   5   9  11        4.45        5.46     64.18 o 
   6   9  11       43.54       -1.46     81.19 o 
   7   9  11       45.59      147.01     78.76 o 
   8   9  11        4.81      -29.37     61.85 o 
   9   9  11        9.97       14.34     67.29 o 
 -14  10  11       45.18       42.94     69.32 o 
 -13  10  11       27.68       26.95     60.05 o 
 -12  10  11        0.35      -39.62     58.85 o 
 -11  10  11       30.87       69.65     44.53 o 
 -10  10  11       57.29       31.42     40.76 o 
  -9  10  11       92.79       39.89     33.65 o 
  -8  10  11       43.03       64.75     32.33 o 
  -7  10  11        3.56      -20.46     29.66 o 
  -6  10  11        9.87       46.85     32.58 o 
  -5  10  11      197.33      222.82     32.85 o 
  -4  10  11      861.43      845.66     45.17 o 
  -3  10  11       64.90       93.66     33.79 o 
  -2  10  11      185.22      119.06     36.81 o 
  -1  10  11       25.88        7.84     33.82 o 
   0  10  11        3.83      -18.90     35.81 o 
   1  10  11      344.92      350.22     52.57 o 
   2  10  11       16.34       54.60     55.58 o 
   3  10  11      114.15       81.16     61.29 o 
   4  10  11       22.89      -11.66     61.42 o 
   5  10  11       13.35       29.35     96.99 o 
   6  10  11       53.02       80.55     69.48 o 
   7  10  11        9.97       89.06     77.74 o 
   8  10  11       65.17      158.08     85.86 o 
 -13  11  11        1.91     -134.05     89.36 o 
 -12  11  11       90.91       57.76     91.54 o 
 -11  11  11      126.33      254.63     74.35 o 
 -10  11  11       28.70      -12.82     61.00 o 
  -9  11  11       16.05       23.15     46.19 o 
  -8  11  11       13.03      -32.19     43.53 o 
  -7  11  11      147.70      134.80     44.13 o 
  -6  11  11      292.27      291.44     84.62 o 
  -5  11  11       69.31       47.92     51.75 o 
  -4  11  11       35.87       57.76     32.23 o 
  -3  11  11       40.75      -14.49     31.05 o 
  -2  11  11       11.93        3.23     32.57 o 
  -1  11  11      419.41      366.04     42.00 o 
   0  11  11       15.72        3.66     35.87 o 
   1  11  11        0.13      -58.63     42.33 o 
   2  11  11        6.91      -30.83     66.48 o 
   3  11  11       76.56      184.01     65.42 o 
   4  11  11      121.69       88.02     67.57 o 
   5  11  11        1.48       -2.93     70.29 o 
   6  11  11       15.92       84.02     76.24 o 
   7  11  11        8.47      -44.84     77.10 o 
 -11  12  11      120.16      117.12     70.06 o 
 -10  12  11        8.31        1.84    102.44 o 
  -9  12  11       10.38        6.06     61.18 o 
  -8  12  11        0.10       -4.45     45.82 o 
  -7  12  11       13.93      -23.32     42.26 o 
  -6  12  11       59.48       31.78     65.80 o 
  -5  12  11        4.87       15.56     41.50 o 
  -4  12  11        6.75        5.31     40.80 o 
  -3  12  11      259.56      250.40     47.13 o 
  -2  12  11        5.04      -46.41     41.49 o 
  -1  12  11       49.48       43.73     46.38 o 
   0  12  11        0.20      -50.88     40.96 o 
   1  12  11       20.08       14.66     45.31 o 
   2  12  11        5.35       98.06     62.04 o 
   3  12  11       33.17       -9.27     61.00 o 
   4  12  11      153.32       99.95     70.17 o 
   5  12  11       51.45      119.94     72.31 o 
  -9  13  11        0.20       18.60     61.57 o 
  -8  13  11       19.30       25.80     46.50 o 
  -7  13  11       46.14       48.30     43.98 o 
  -6  13  11        3.33       26.48     43.53 o 
  -5  13  11        1.45       -8.73     43.43 o 
  -4  13  11       12.37        4.53     41.83 o 
  -3  13  11      168.78      124.87     46.48 o 
  -2  13  11      205.94      262.38     60.30 o 
  -1  13  11       99.45      208.79     76.29 o 
   0  13  11        0.50      -44.89     58.92 o 
   1  13  11        0.02       -3.27     95.90 o 
   2  13  11       31.79      -25.07     96.99 o 
   3  13  11      154.51      237.58    117.70 o 
  -7  14  11        8.66       54.43     44.85 o 
  -6  14  11        2.70      -20.18     43.08 o 
  -5  14  11      144.44       87.94     45.80 o 
  -4  14  11       18.32      -51.11     41.43 o 
  -3  14  11       51.37        2.16     43.17 o 
  -2  14  11       18.25       76.53     79.56 o 
  -1  14  11       26.21       -2.62     60.04 o 
   0  14  11       59.39       50.44     91.54 o 
   1  14  11        1.63       43.59    105.71 o 
 -18   0  12       14.26       19.62    128.60 o 
 -17   0  12       49.93       39.23    126.42 o 
 -16   0  12        1.95       62.12    113.34 o 
 -15   0  12        2.51     -145.49     96.99 o 
 -14   0  12        1.55      -53.40     92.63 o 
 -13   0  12      456.60      430.47    116.61 o 
 -12   0  12     1184.88     1220.58    105.96 o 
 -11   0  12       50.06      -58.30     53.94 o 
 -10   0  12      978.69      956.66    159.11 o 
  -9   0  12       14.13      125.06     35.37 o 
  -8   0  12     1398.39     1322.38     64.63 o 
  -7   0  12        9.49       52.41     30.93 o 
  -6   0  12      952.68      949.17     79.45 o 
  -5   0  12       16.76       26.26     20.79 o 
  -4   0  12      663.45      722.48     54.25 o 
  -3   0  12      600.71      612.36     49.67 o 
  -2   0  12      942.65      872.50     88.68 o 
  -1   0  12      519.68      476.03     40.47 o 
   0   0  12      917.38      963.33     58.03 o 
   1   0  12      442.41      497.12     39.65 o 
   2   0  12     4264.75     3978.88    174.15 o 
   3   0  12      140.83       67.88     68.77 o 
   4   0  12      262.04      165.66     64.84 o 
   5   0  12      692.03      626.08     85.92 o 
   6   0  12      155.96      135.66     69.66 o 
   7   0  12      501.10      321.49     83.23 o 
   8   0  12      247.15      211.23     78.97 o 
   9   0  12       53.01       -3.73     76.60 o 
  10   0  12      163.23      202.78     91.31 o 
  11   0  12        1.93       -7.48    146.03 o 
 -18   1  12       15.26      -46.66    141.67 o 
 -17   1  12       21.67      146.03     92.43 o 
 -16   1  12       29.54     -108.39     77.44 o 
 -15   1  12        8.48        9.56     75.06 o 
 -14   1  12      197.11      191.75     75.11 o 
 -13   1  12       44.89       62.40     52.94 o 
 -12   1  12      213.15      240.27     75.13 o 
 -11   1  12      174.67      106.37     42.93 o 
 -10   1  12       39.46      154.27     40.87 o 
  -9   1  12      395.87      409.60     59.63 o 
  -8   1  12      548.28      507.45     31.37 o 
  -7   1  12       77.19       41.37     21.48 o 
  -6   1  12       30.70       16.96     20.12 o 
  -5   1  12       20.16       27.69     19.54 o 
  -4   1  12     1366.93     1349.83     61.88 o 
  -3   1  12      227.68      195.19     21.54 o 
  -2   1  12       63.69       72.31     20.31 o 
  -1   1  12        2.03       32.51     19.23 o 
   0   1  12      137.89      133.59     21.63 o 
   1   1  12      105.52      125.54     20.10 o 
   2   1  12      314.50      297.60     27.76 o 
   3   1  12        6.15        0.24     18.61 o 
   4   1  12      282.52      246.89     46.37 o 
   5   1  12      132.86      140.41     45.10 o 
   6   1  12        1.04      -10.54     45.19 o 
   7   1  12        0.83        1.57     49.38 o 
   8   1  12       76.12      148.68     55.64 o 
   9   1  12       14.05        6.52     52.97 o 
  10   1  12        2.02       42.28     60.05 o 
  11   1  12       27.98       35.32     69.53 o 
 -18   2  12        0.65     -105.81     97.54 o 
 -17   2  12        0.31      -15.92     82.77 o 
 -16   2  12       21.38      110.33     80.46 o 
 -15   2  12        3.88       45.94     73.57 o 
 -14   2  12       66.32       12.24     56.14 o 
 -13   2  12        0.29       -4.37     52.55 o 
 -12   2  12       45.68       31.69     49.87 o 
 -11   2  12       51.04       50.83     49.21 o 
 -10   2  12        4.02      -43.34     33.21 o 
  -9   2  12        0.08        1.97     27.13 o 
  -8   2  12        2.20      -31.92     21.28 o 
  -7   2  12      221.34      210.80     26.08 o 
  -6   2  12      418.20      505.14     27.86 o 
  -5   2  12      147.56       97.17     20.33 o 
  -4   2  12       18.22       -2.00     18.43 o 
  -3   2  12      602.37      585.15     28.69 o 
  -2   2  12     2118.43     2296.65     58.40 o 
  -1   2  12      161.50      205.56     24.27 o 
   0   2  12       60.97       33.66     21.72 o 
   1   2  12     1162.36     1142.96     52.09 o 
   2   2  12      190.05      178.69     23.39 o 
   3   2  12      124.36       66.93     33.85 o 
   4   2  12      857.67      885.32     82.43 o 
   5   2  12      172.74      146.15     40.84 o 
   6   2  12       19.61        7.02     44.29 o 
   7   2  12       82.77      131.49     53.23 o 
   8   2  12       12.12      -61.76     62.29 o 
   9   2  12       68.38       99.55     57.33 o 
  10   2  12       45.69        3.56     72.99 o 
  11   2  12       23.92       18.22     62.99 o 
 -17   3  12        0.94       64.55    216.87 o 
 -16   3  12       17.31       19.93     84.46 o 
 -15   3  12      145.27       50.09     61.56 o 
 -14   3  12       25.79       67.71     57.53 o 
 -13   3  12        2.18       78.47     54.90 o 
 -12   3  12        0.46      -11.38     69.73 o 
 -11   3  12      219.37      210.12     55.40 o 
 -10   3  12      802.84      700.24     68.42 o 
  -9   3  12     2417.29     2363.28     73.55 o 
  -8   3  12      606.01      659.20     40.23 o 
  -7   3  12       12.58        0.12     26.77 o 
  -6   3  12      213.76      256.09     27.47 o 
  -5   3  12     1812.92     1860.89     56.10 o 
  -4   3  12      690.14      801.32     36.77 o 
  -3   3  12      860.95      848.45     37.82 o 
  -2   3  12      304.45      229.88     31.05 o 
  -1   3  12       38.81       17.30     20.98 o 
   0   3  12     2479.02     2476.61     62.21 o 
   1   3  12     1351.55     1337.91     43.87 o 
   2   3  12       36.18       68.78     27.59 o 
   3   3  12       55.35       94.19     34.27 o 
   4   3  12        4.91       32.27     35.83 o 
   5   3  12        1.45        1.89     38.10 o 
   6   3  12       88.14       83.86     47.78 o 
   7   3  12      138.41      156.49     69.21 o 
   8   3  12        3.51       32.98     51.69 o 
   9   3  12        6.45       42.66     56.00 o 
  10   3  12        0.01        1.65     59.51 o 
  11   3  12       18.63       36.48     63.89 o 
 -17   4  12        0.05     -113.19     78.56 o 
 -16   4  12        0.23     -108.48     83.37 o 
 -15   4  12        1.97      -69.84     57.21 o 
 -14   4  12        8.57      -20.90     55.37 o 
 -13   4  12       83.56       48.48     54.37 o 
 -12   4  12       69.95       80.74     51.55 o 
 -11   4  12       14.49       54.30     52.36 o 
 -10   4  12        2.50      -13.43     33.00 o 
  -9   4  12       29.92       22.25     30.56 o 
  -8   4  12      201.75      204.38     30.58 o 
  -7   4  12      287.92      250.59     28.96 o 
  -6   4  12      981.83      921.37     42.80 o 
  -5   4  12      523.99      513.39     32.77 o 
  -4   4  12       24.92       38.12     22.86 o 
  -3   4  12       47.09       31.91     22.58 o 
  -2   4  12      695.42      734.52     62.48 o 
  -1   4  12      206.76      238.72     28.06 o 
   0   4  12       66.55       41.91     24.56 o 
   1   4  12       68.84       84.78     26.54 o 
   2   4  12       77.14      102.89     30.39 o 
   3   4  12      217.96      257.64     40.39 o 
   4   4  12       26.73       27.43     35.69 o 
   5   4  12       29.39      -18.25     37.78 o 
   6   4  12      363.69      304.00     63.85 o 
   7   4  12        0.87       22.30     48.59 o 
   8   4  12       97.76       96.62     54.13 o 
   9   4  12       36.86       81.99     58.08 o 
  10   4  12       45.34       50.32     60.76 o 
  11   4  12       41.82       57.90     65.44 o 
 -17   5  12        7.57       56.88     86.73 o 
 -16   5  12        3.95       10.53     65.94 o 
 -15   5  12       55.21       85.33     61.36 o 
 -14   5  12        9.77        0.95     58.34 o 
 -13   5  12       19.76       42.86     53.85 o 
 -12   5  12        3.98      -76.45     97.14 o 
 -11   5  12        8.83       43.58     45.57 o 
 -10   5  12      110.66      108.77     35.05 o 
  -9   5  12        2.08       -5.74     31.38 o 
  -8   5  12       60.35       29.41     35.86 o 
  -7   5  12       11.48       12.56     29.49 o 
  -6   5  12        8.57       16.76     23.57 o 
  -5   5  12      351.39      427.43     31.46 o 
  -4   5  12      562.46      548.00     33.75 o 
  -3   5  12      833.13      945.07     41.24 o 
  -2   5  12      129.44      146.05     26.31 o 
  -1   5  12       85.95      114.51     25.64 o 
   0   5  12      101.16       92.76     28.63 o 
   1   5  12       64.97       66.97     28.59 o 
   2   5  12      846.13      970.16     50.26 o 
   3   5  12      206.97      308.35     48.27 o 
   4   5  12      109.86      100.07     38.75 o 
   5   5  12        0.27       21.38     38.90 o 
   6   5  12      102.60       88.70     46.60 o 
   7   5  12      110.51      151.92     52.56 o 
   8   5  12       14.40       48.50     54.19 o 
   9   5  12       57.49      104.71     57.79 o 
  10   5  12        8.57       39.80     60.87 o 
 -16   6  12       27.29       69.47     65.92 o 
 -15   6  12        2.07      -44.33     57.73 o 
 -14   6  12        7.22      -60.46    110.84 o 
 -13   6  12        5.66       22.37     53.38 o 
 -12   6  12      107.62      106.75     53.59 o 
 -11   6  12      233.91      253.29     56.11 o 
 -10   6  12       97.46       99.13     36.95 o 
  -9   6  12       12.80       25.17     32.51 o 
  -8   6  12       63.59       49.25     31.66 o 
  -7   6  12     1172.94     1200.20     55.71 o 
  -6   6  12      475.65      512.67     43.87 o 
  -5   6  12      101.53       76.86     24.90 o 
  -4   6  12       22.68       35.04     24.04 o 
  -3   6  12      266.02      299.85     31.84 o 
  -2   6  12      723.87      909.61     44.75 o 
  -1   6  12      795.32      792.84     43.21 o 
   0   6  12      472.69      581.66     50.32 o 
   1   6  12        5.46      -30.28     29.15 o 
   2   6  12      180.36      161.44     37.05 o 
   3   6  12      584.58      599.50     55.26 o 
   4   6  12      116.84      160.04     45.02 o 
   5   6  12       26.49       32.29     40.12 o 
   6   6  12       15.74       11.39     42.59 o 
   7   6  12      248.96      234.56     50.93 o 
   8   6  12       42.39       41.85     54.08 o 
   9   6  12        7.77      -55.23     55.45 o 
  10   6  12        8.17        4.50     59.19 o 
 -16   7  12       19.86       37.05     66.33 o 
 -15   7  12       14.05       10.57     60.49 o 
 -14   7  12        2.77      -46.79     66.26 o 
 -13   7  12        1.13       -4.44     53.46 o 
 -12   7  12        2.36      -69.22     49.49 o 
 -11   7  12        0.13      -17.02     42.46 o 
 -10   7  12       65.49      122.27     37.57 o 
  -9   7  12       68.63       61.23     33.95 o 
  -8   7  12      111.68      123.02     35.41 o 
  -7   7  12      204.85      325.30     37.58 o 
  -6   7  12       12.46      -41.69     28.00 o 
  -5   7  12        3.12       47.54     29.41 o 
  -4   7  12        0.74       38.53     29.37 o 
  -3   7  12        1.43        3.41     28.62 o 
  -2   7  12        4.20      -37.08     29.96 o 
  -1   7  12       68.76       89.98     32.27 o 
   0   7  12       18.76       16.38     41.62 o 
   1   7  12       33.79       12.01     30.22 o 
   2   7  12      124.06       96.96     36.26 o 
   3   7  12        3.16      -32.52     39.44 o 
   4   7  12      346.20      382.05     53.31 o 
   5   7  12      179.60      206.49     50.19 o 
   6   7  12      182.42      157.32     46.39 o 
   7   7  12       23.84       12.10     47.04 o 
   8   7  12       87.97      139.96    111.11 o 
   9   7  12        2.48      -78.19     65.82 o 
 -15   8  12        3.65       -3.07     61.64 o 
 -14   8  12        3.63       88.13     60.54 o 
 -13   8  12        0.94       15.86     54.83 o 
 -12   8  12       55.71       40.75     52.43 o 
 -11   8  12      299.90      356.11     51.35 o 
 -10   8  12       28.54       21.06     35.83 o 
  -9   8  12      120.57      160.52     37.21 o 
  -8   8  12      245.37      216.84     36.86 o 
  -7   8  12        9.94      -44.97     29.98 o 
  -6   8  12      137.76      148.65     33.73 o 
  -5   8  12       28.47       49.64     30.58 o 
  -4   8  12      166.86      170.08     40.02 o 
  -3   8  12        9.87      -30.81     29.65 o 
  -2   8  12        8.71       48.92     32.28 o 
  -1   8  12      608.61      521.25     42.43 o 
   0   8  12      323.76      327.63     39.64 o 
   1   8  12       44.64      -27.95     29.97 o 
   2   8  12        4.76      -49.69     37.71 o 
   3   8  12      234.68      186.58     46.90 o 
   4   8  12       21.16       10.87     51.89 o 
   5   8  12      430.76      328.31     63.05 o 
   6   8  12       16.33       47.19     72.39 o 
   7   8  12       15.69       -0.36     61.87 o 
   8   8  12        0.79      -49.39     77.37 o 
   9   8  12        2.87        8.17     84.77 o 
 -14   9  12       18.36       17.46     68.25 o 
 -13   9  12       40.04       18.60     55.18 o 
 -12   9  12        0.32      -35.20     51.02 o 
 -11   9  12        0.07      -47.85     43.45 o 
 -10   9  12       99.79       85.42     53.22 o 
  -9   9  12       93.76       46.51     34.82 o 
  -8   9  12      226.95      210.59     37.21 o 
  -7   9  12      289.42      246.16     36.38 o 
  -6   9  12       17.85       -4.68     30.97 o 
  -5   9  12       86.27      147.00     32.70 o 
  -4   9  12        6.42      -43.54     29.02 o 
  -3   9  12        5.45       20.52     31.37 o 
  -2   9  12      678.04      714.93     50.13 o 
  -1   9  12      412.29      428.85     41.16 o 
   0   9  12       48.17       54.47     48.28 o 
   1   9  12      132.12      118.00     42.91 o 
   2   9  12       68.29      130.01     52.74 o 
   3   9  12      146.11       72.59    122.06 o 
   4   9  12       11.86      -13.30     91.00 o 
   5   9  12        5.42      -15.00     66.65 o 
   6   9  12        1.80       38.96     74.89 o 
   7   9  12        2.75      -92.26     88.82 o 
   8   9  12       47.41       64.30    113.34 o 
 -13  10  12        3.75       15.54     67.03 o 
 -12  10  12        2.35       12.25     83.37 o 
 -11  10  12       14.91      -56.05     42.41 o 
 -10  10  12        8.56       32.56     37.33 o 
  -9  10  12        1.05      -10.49     34.34 o 
  -8  10  12        0.78       32.90     33.74 o 
  -7  10  12        0.02       18.06     33.18 o 
  -6  10  12        8.85       33.11     31.76 o 
  -5  10  12       36.39       37.33     32.09 o 
  -4  10  12      296.84      349.57     37.87 o 
  -3  10  12      136.51      259.56     36.56 o 
  -2  10  12        3.50       -7.17     35.17 o 
  -1  10  12        7.16      -43.85     41.77 o 
   0  10  12      259.26      275.65     45.02 o 
   1  10  12       57.70       83.03     59.09 o 
   2  10  12        4.98       27.95     72.47 o 
   3  10  12       17.96       11.94    110.07 o 
   4  10  12       16.18      -36.13    102.44 o 
   5  10  12        9.97       57.09     71.03 o 
   6  10  12       49.55       63.95     74.74 o 
   7  10  12        4.97      -29.52     75.41 o 
 -12  11  12       24.32      -57.76     91.54 o 
 -11  11  12       10.02       19.62     85.00 o 
 -10  11  12        1.32       55.08     84.46 o 
  -9  11  12       55.91      -20.05     48.40 o 
  -8  11  12        5.53       11.92     57.54 o 
  -7  11  12       89.56      100.65     47.12 o 
  -6  11  12       33.63       75.20     45.24 o 
  -5  11  12       85.04       19.97     37.02 o 
  -4  11  12       87.45      132.34     36.93 o 
  -3  11  12       13.87       42.23     35.21 o 
  -2  11  12      317.74      397.61     44.53 o 
  -1  11  12        0.06       39.75     38.46 o 
   0  11  12      152.62      181.91     43.91 o 
   1  11  12      141.93      205.11     64.15 o 
   2  11  12        3.76      110.74     99.17 o 
   3  11  12       16.64       44.12     66.24 o 
   4  11  12        8.34       69.75     88.82 o 
   5  11  12        2.90      -63.33     69.48 o 
   6  11  12      157.64       53.55    124.24 o 
 -11  12  12       13.58        0.00     86.09 o 
 -10  12  12        1.24       94.88    186.90 o 
  -9  12  12        8.86       31.40     51.59 o 
  -8  12  12       20.98      -27.68     47.45 o 
  -7  12  12      269.27      282.80     52.69 o 
  -6  12  12      168.44      139.01     49.07 o 
  -5  12  12      147.80      121.78     51.31 o 
  -4  12  12       14.29      -59.23     42.13 o 
  -3  12  12       37.02       74.16     45.65 o 
  -2  12  12       83.21      179.90     51.09 o 
  -1  12  12      111.04      126.43     51.80 o 
   0  12  12       90.48       63.79     59.66 o 
   1  12  12      124.68      184.97     65.85 o 
   2  12  12       25.33       69.59     64.66 o 
   3  12  12        0.65       -4.62     66.18 o 
   4  12  12       23.04       16.77     67.76 o 
  -9  13  12        0.17      -49.52     62.90 o 
  -8  13  12        6.17       92.20     48.45 o 
  -7  13  12        7.03      -42.74     45.28 o 
  -6  13  12       34.36       30.04     46.56 o 
  -5  13  12        3.25      -27.10     48.00 o 
  -4  13  12       33.38      123.49     47.67 o 
  -3  13  12       64.43       58.41     48.10 o 
  -2  13  12        0.72       57.37     48.78 o 
  -1  13  12       38.36        3.58     81.73 o 
   0  13  12       56.19      130.78    110.07 o 
   1  13  12        1.01      -86.09     99.17 o 
   2  13  12        7.79      -91.54    105.71 o 
  -4  14  12       55.25       19.96     46.03 o 
  -3  14  12        3.85      -22.51     49.43 o 
  -2  14  12       33.91       45.22     65.70 o 
 -17   1  13        2.77      -64.60     84.32 o 
 -16   1  13       22.58        1.04     82.41 o 
 -15   1  13        0.21      105.78     82.44 o 
 -14   1  13        0.30      -28.55    116.06 o 
 -13   1  13        6.24      -35.87     57.30 o 
 -12   1  13        6.85      -19.22     51.76 o 
 -11   1  13      263.71      208.05     46.91 o 
 -10   1  13      304.03      374.99     49.72 o 
  -9   1  13      730.28      771.41     59.30 o 
  -8   1  13      637.02      573.99     39.73 o 
  -7   1  13       34.50       33.01     23.24 o 
  -6   1  13       13.46       30.38     21.76 o 
  -5   1  13      645.28      678.07     33.82 o 
  -4   1  13     1074.81     1087.82     40.97 o 
  -3   1  13      248.37      229.22     25.46 o 
  -2   1  13       13.40       35.33     22.17 o 
  -1   1  13      620.15      680.57     34.54 o 
   0   1  13       28.33       20.01     22.95 o 
   1   1  13     1531.46     1473.27     62.80 o 
   2   1  13       97.61       67.44     29.25 o 
   3   1  13      179.62      115.55     38.05 o 
   4   1  13        6.66       19.00     41.64 o 
   5   1  13       78.75        8.24     57.73 o 
   6   1  13      273.79      372.26     69.09 o 
   7   1  13       88.41       71.30     53.60 o 
   8   1  13       37.45       12.80     55.79 o 
   9   1  13       47.11      -10.49     58.60 o 
  10   1  13        0.07      103.30     64.30 o 
 -17   2  13        3.17       66.07     89.75 o 
 -16   2  13        7.34       20.49     83.61 o 
 -15   2  13       54.86      237.79    161.84 o 
 -14   2  13       11.34      -71.42     57.80 o 
 -13   2  13       23.47       15.54     56.39 o 
 -12   2  13      106.62      194.56     56.92 o 
 -11   2  13       52.97       69.42     51.63 o 
 -10   2  13      219.07      359.70     56.80 o 
  -9   2  13      285.57      191.69     37.06 o 
  -8   2  13      154.07      130.58     30.84 o 
  -7   2  13      873.33      934.66     48.24 o 
  -6   2  13      158.08      191.52     24.11 o 
  -5   2  13      553.47      552.35     31.46 o 
  -4   2  13      315.41      345.86     27.56 o 
  -3   2  13      219.91      261.94     26.45 o 
  -2   2  13      105.96      140.47     32.09 o 
  -1   2  13        2.91       33.30     22.94 o 
   0   2  13       35.71       70.32     30.54 o 
   1   2  13       70.22       57.47     31.76 o 
   2   2  13       66.18       82.38     31.97 o 
   3   2  13      484.81      538.22     48.36 o 
   4   2  13      650.56      750.01     62.08 o 
   5   2  13        5.98       33.19     43.34 o 
   6   2  13       14.82       72.74     49.48 o 
   7   2  13        2.23      -12.30     52.03 o 
   8   2  13       12.85      -44.67     54.36 o 
   9   2  13        0.48      -28.40     57.14 o 
  10   2  13       68.35      106.83     64.98 o 
 -17   3  13        1.85       12.53     88.62 o 
 -16   3  13        3.70     -104.44     99.17 o 
 -15   3  13        4.41      123.84     80.19 o 
 -14   3  13        0.63        3.02     57.41 o 
 -13   3  13       43.53       77.01     56.86 o 
 -12   3  13       67.67      -12.63     51.16 o 
 -11   3  13       24.77       60.23     49.40 o 
 -10   3  13       66.37       33.28     48.20 o 
  -9   3  13      193.62      190.66     42.27 o 
  -8   3  13      342.61      311.94     38.10 o 
  -7   3  13       19.57      -25.10     27.41 o 
  -6   3  13      579.53      567.36     38.68 o 
  -5   3  13      104.88       90.13     27.74 o 
  -4   3  13       36.43       51.13     20.45 o 
  -3   3  13      281.92      193.55     39.99 o 
  -2   3  13        2.52       -5.08     23.00 o 
  -1   3  13      515.70      464.28     45.67 o 
   0   3  13       16.80      -28.79     26.60 o 
   1   3  13       12.87       24.55     43.76 o 
   2   3  13       41.77       44.07     33.09 o 
   3   3  13      139.21      181.46     39.68 o 
   4   3  13       88.63       42.07     44.07 o 
   5   3  13       13.65      -16.95     45.08 o 
   6   3  13        1.89       33.26     47.61 o 
   7   3  13      216.36      235.76     58.64 o 
   8   3  13       24.91       -6.16     54.28 o 
   9   3  13      106.07       73.73     61.23 o 
  10   3  13        5.10       70.54     64.41 o 
 -17   4  13        0.28      -54.90     81.46 o 
 -16   4  13        0.19        9.19    131.87 o 
 -15   4  13        6.72        8.65     64.21 o 
 -14   4  13       38.52      -46.34     69.35 o 
 -13   4  13       58.48       83.16     57.19 o 
 -12   4  13       53.20      -11.85     52.39 o 
 -11   4  13      296.07      292.96     89.95 o 
 -10   4  13      151.18      138.04     50.36 o 
  -9   4  13       91.20       77.77     39.32 o 
  -8   4  13        9.64       31.63     31.94 o 
  -7   4  13       44.51       38.71     31.62 o 
  -6   4  13       50.57       35.74     26.96 o 
  -5   4  13      140.28      127.07     28.75 o 
  -4   4  13      122.38      200.62     28.54 o 
  -3   4  13      482.68      526.97     34.91 o 
  -2   4  13       74.16       85.38     28.56 o 
  -1   4  13      291.49      264.84     36.68 o 
   0   4  13       20.43       35.03     36.96 o 
   1   4  13      106.23      134.04     35.56 o 
   2   4  13      553.57      499.36     79.69 o 
   3   4  13      161.88      202.75     41.64 o 
   4   4  13        0.79      -33.43     37.08 o 
   5   4  13      114.68      -49.30     45.30 o 
   6   4  13       17.18       83.22     50.83 o 
   7   4  13        7.95      -11.70     52.12 o 
   8   4  13       43.55      113.25     66.22 o 
   9   4  13        0.78      -46.41     57.40 o 
  10   4  13        2.10      -67.15     86.04 o 
 -17   5  13        0.60      -45.27     85.09 o 
 -16   5  13        6.76       99.76     87.41 o 
 -15   5  13       12.02       32.76     64.96 o 
 -14   5  13        4.79       34.55     60.38 o 
 -13   5  13       74.22      225.64     63.44 o 
 -12   5  13        2.12      -35.58     51.76 o 
 -11   5  13       13.81       69.80     51.74 o 
 -10   5  13       54.79       89.96     41.39 o 
  -9   5  13        4.32      -16.22     32.89 o 
  -8   5  13      398.88      405.01     40.61 o 
  -7   5  13        0.63       25.32     30.97 o 
  -6   5  13      145.27      165.04     33.59 o 
  -5   5  13      224.01      193.66     43.78 o 
  -4   5  13      311.01      277.55     36.09 o 
  -3   5  13      935.56      987.74     52.14 o 
  -2   5  13       11.88      -27.91     30.23 o 
  -1   5  13        2.03       -7.79     34.20 o 
   0   5  13      215.81      235.70     50.16 o 
   1   5  13       57.66       87.89     35.34 o 
   2   5  13      551.33      563.42     48.31 o 
   3   5  13        7.88       -8.10     41.90 o 
   4   5  13        1.56       20.23     39.45 o 
   5   5  13      193.83      259.07     47.92 o 
   6   5  13        2.92       23.07     49.13 o 
   7   5  13        1.84       31.90     59.52 o 
   8   5  13       62.72        7.36     56.17 o 
   9   5  13        0.44       35.79     59.94 o 
 -16   6  13        6.12      -23.41     72.57 o 
 -15   6  13        2.03       27.65     62.22 o 
 -14   6  13       32.91       -2.72     58.05 o 
 -13   6  13       33.00        9.88     57.30 o 
 -12   6  13       11.55      -75.16     50.11 o 
 -11   6  13        2.19      -46.25     48.65 o 
 -10   6  13      402.79      460.85     53.51 o 
  -9   6  13       85.16       55.73     36.01 o 
  -8   6  13       47.48       65.47     33.96 o 
  -7   6  13      323.30      368.58     39.91 o 
  -6   6  13       74.95        7.86     31.03 o 
  -5   6  13      291.94      389.43     44.61 o 
  -4   6  13        6.11      -21.03     30.11 o 
  -3   6  13        2.27      -16.21     30.58 o 
  -2   6  13        4.61        0.26     30.46 o 
  -1   6  13       35.03       17.70     39.04 o 
   0   6  13      497.02      582.35     46.48 o 
   1   6  13        0.22      -49.82     33.21 o 
   2   6  13      184.82      166.05     40.20 o 
   3   6  13       17.68       59.01     43.08 o 
   4   6  13       25.89      -13.12     44.21 o 
   5   6  13      126.01      119.01     55.88 o 
   6   6  13        0.18      -27.00     49.29 o 
   7   6  13      127.49      169.90     57.53 o 
   8   6  13       44.14       48.93     58.84 o 
   9   6  13       50.76       39.69     62.29 o 
 -15   7  13        0.99      -39.15     62.04 o 
 -14   7  13        8.80      -38.06     58.61 o 
 -13   7  13       21.94      -14.67     57.57 o 
 -12   7  13       75.58      131.12     56.60 o 
 -11   7  13      151.20      121.35     54.28 o 
 -10   7  13      221.45      171.35     46.45 o 
  -9   7  13       26.69      -42.14     35.82 o 
  -8   7  13       43.83       38.54     34.38 o 
  -7   7  13      443.16      433.23     42.72 o 
  -6   7  13      627.80      580.39     44.83 o 
  -5   7  13      293.29      411.32     40.36 o 
  -4   7  13      240.52      224.61     36.61 o 
  -3   7  13       63.70       55.78     33.29 o 
  -2   7  13        6.84      -24.05     31.64 o 
  -1   7  13       33.68       39.41     34.15 o 
   0   7  13      972.69     1085.88     65.98 o 
   1   7  13       21.09      -51.80     34.53 o 
   2   7  13        1.06       74.97     51.91 o 
   3   7  13       19.23       18.45     43.81 o 
   4   7  13       13.23      -17.92     52.38 o 
   5   7  13        1.14       77.24     49.66 o 
   6   7  13      105.15      121.75     50.13 o 
   7   7  13       36.18       -1.62     52.95 o 
   8   7  13       33.03      -17.77    100.26 o 
 -15   8  13        1.26        1.00     63.96 o 
 -14   8  13       29.39       38.70     61.61 o 
 -13   8  13        1.07      -59.27     54.22 o 
 -12   8  13       17.43       52.43     52.91 o 
 -11   8  13       10.72      -18.59     88.12 o 
 -10   8  13       23.38      -27.27     42.37 o 
  -9   8  13       26.87       -8.83     47.20 o 
  -8   8  13        6.99       26.74     34.15 o 
  -7   8  13      323.32      414.42     47.65 o 
  -6   8  13      665.68      665.41     46.76 o 
  -5   8  13       62.72       50.01     33.87 o 
  -4   8  13      155.48      149.15     36.17 o 
  -3   8  13       25.01       59.57     33.91 o 
  -2   8  13      608.39      831.47    107.55 o 
  -1   8  13        1.44       40.08     34.53 o 
   0   8  13       56.12       31.08     40.56 o 
   1   8  13       73.69       78.17     43.31 o 
   2   8  13       87.48       93.71     52.41 o 
   3   8  13      130.27       36.71     56.43 o 
   4   8  13       12.81       37.20     55.32 o 
   5   8  13        4.76      -36.34     71.28 o 
   6   8  13        0.04       -3.72     75.06 o 
   7   8  13        9.60       61.03    110.07 o 
   8   8  13       19.19       13.89     82.71 o 
 -14   9  13        0.36        1.86     60.68 o 
 -13   9  13       33.32        4.07     55.42 o 
 -12   9  13       54.23       38.09     82.18 o 
 -11   9  13       15.24       -8.51     48.39 o 
 -10   9  13        0.04       18.20     48.45 o 
  -9   9  13      107.06       64.06     37.17 o 
  -8   9  13        0.56      -21.74     35.36 o 
  -7   9  13      195.47      202.40     39.00 o 
  -6   9  13      106.88      115.15     35.46 o 
  -5   9  13       84.29      133.36     35.89 o 
  -4   9  13       35.35       63.71     34.06 o 
  -3   9  13        2.43      -17.39     54.59 o 
  -2   9  13      805.02      856.10     52.58 o 
  -1   9  13       19.34       36.97     36.65 o 
   0   9  13       15.67      -38.49     40.55 o 
   1   9  13        0.14      -32.52     42.29 o 
   2   9  13       30.63        5.50     62.96 o 
   3   9  13        0.13       60.76     70.58 o 
   4   9  13        5.59      -71.42    111.70 o 
   5   9  13       36.62      -50.15     73.35 o 
   6   9  13        0.25        8.24     79.97 o 
   7   9  13        7.25       44.68    113.34 o 
 -13  10  13        8.01      -71.07     63.87 o 
 -12  10  13        1.05      -42.01     58.60 o 
 -11  10  13       16.69      108.62     61.51 o 
 -10  10  13       35.15       62.59     45.57 o 
  -9  10  13       64.31       77.22     78.49 o 
  -8  10  13       86.35      153.00     38.42 o 
  -7  10  13      166.39      172.14     38.19 o 
  -6  10  13      126.65      111.01     44.70 o 
  -5  10  13       79.44      106.71     41.75 o 
  -4  10  13        6.46       69.52     39.45 o 
  -3  10  13      179.42      201.12     42.78 o 
  -2  10  13      368.88      401.37     47.74 o 
  -1  10  13       16.78      -26.76     44.93 o 
   0  10  13        1.44       34.74     48.07 o 
   1  10  13       24.65       48.34     62.83 o 
   2  10  13        7.30      -92.68     61.79 o 
   3  10  13       31.56       73.48     68.60 o 
   4  10  13       13.70      -23.93     70.28 o 
   5  10  13        2.94       11.85     84.46 o 
   6  10  13        2.07       37.34     80.38 o 
 -12  11  13        0.37       50.13     98.08 o 
 -11  11  13       15.55      -38.14     87.18 o 
 -10  11  13       14.44     -101.59     69.75 o 
  -9  11  13       72.84       14.62     65.05 o 
  -8  11  13        8.23      120.72     52.21 o 
  -7  11  13        1.65      115.47     50.83 o 
  -6  11  13        8.58       17.00     36.81 o 
  -5  11  13       59.88       59.10     38.87 o 
  -4  11  13      268.40      282.53     43.27 o 
  -3  11  13        0.54       -2.15     37.61 o 
  -2  11  13        4.12      -28.67     39.14 o 
  -1  11  13        8.44      -68.84     45.89 o 
   0  11  13        5.17       19.65     49.40 o 
   1  11  13       55.30       49.86     63.75 o 
   2  11  13        0.27      -67.31    155.84 o 
   3  11  13       29.99      -70.27    147.67 o 
   4  11  13        0.19       25.36     75.87 o 
 -10  12  13       16.63      148.13     73.00 o 
  -9  12  13       23.57      -11.46     67.28 o 
  -8  12  13       14.38       35.27     49.83 o 
  -7  12  13       24.74       30.54     50.35 o 
  -6  12  13       89.56       89.49     50.69 o 
  -5  12  13       24.67       28.30     50.38 o 
  -4  12  13       89.35       91.52     66.52 o 
  -3  12  13       67.39       81.68     50.04 o 
  -2  12  13        1.32      -15.15     63.35 o 
  -1  12  13       16.04      102.07    134.59 o 
   0  12  13       15.44       -0.20     59.82 o 
   1  12  13      112.92       65.47     92.63 o 
   2  12  13        0.13       12.20     68.07 o 
   3  12  13        6.97      -87.41     68.86 o 
  -7  13  13       30.72        1.27     50.44 o 
  -6  13  13       72.33       83.41     52.02 o 
  -5  13  13       13.22       29.70     76.61 o 
  -4  13  13       12.85       18.14     49.83 o 
  -3  13  13        7.04        3.64     50.94 o 
  -2  13  13        0.55      -33.82     82.28 o 
  -1  13  13       37.65       20.71    106.80 o 
   0  13  13       60.24       30.51    106.80 o 
 -17   0  14        1.56      -92.63    122.06 o 
 -16   0  14        7.10      124.24    128.60 o 
 -15   0  14      167.13      253.92    123.15 o 
 -14   0  14        1.66      -35.96    105.71 o 
 -13   0  14      127.62      196.16    104.62 o 
 -12   0  14       18.41        7.63     98.08 o 
 -11   0  14      642.12      578.33     86.12 o 
 -10   0  14        4.35       66.18     58.95 o 
  -9   0  14     1754.87     2228.77    142.22 o 
  -8   0  14     1884.57     1831.83    137.86 o 
  -7   0  14      457.58      371.56     86.64 o 
  -6   0  14      436.91      474.51     53.73 o 
  -5   0  14      990.06     1138.79     91.72 o 
  -4   0  14     1552.93     1587.19    109.32 o 
  -3   0  14     1204.79     1133.29     74.06 o 
  -2   0  14      840.54      897.29     85.61 o 
  -1   0  14      932.79      994.81    192.69 o 
   0   0  14        4.82      -24.84     51.61 o 
   1   0  14      581.81      694.46     96.99 o 
   2   0  14     3009.89     2736.46    159.90 o 
   3   0  14        3.64      -36.99     61.17 o 
   4   0  14     1284.53     1091.06    106.63 o 
   5   0  14      716.03      916.37    107.40 o 
   6   0  14       65.14       11.21     74.34 o 
   7   0  14       83.27      117.84     78.50 o 
   8   0  14       25.27      -12.03    104.08 o 
   9   0  14        5.65       28.78    178.18 o 
  10   0  14       30.67       24.89     96.45 o 
 -17   1  14       21.49       20.65    120.42 o 
 -16   1  14        5.45      -23.02     84.25 o 
 -15   1  14        2.03     -100.89     67.26 o 
 -14   1  14        3.21      114.87     78.96 o 
 -13   1  14        0.32       -0.75     71.47 o 
 -12   1  14      248.61      385.42     78.26 o 
 -11   1  14      119.21      185.69     57.80 o 
 -10   1  14      214.13      168.65     46.40 o 
  -9   1  14       91.98      157.86     43.74 o 
  -8   1  14       28.48       19.84     38.22 o 
  -7   1  14      154.63       99.16     33.90 o 
  -6   1  14       60.02       11.22     31.76 o 
  -5   1  14      459.00      458.87     34.44 o 
  -4   1  14       20.76       26.62     24.98 o 
  -3   1  14      616.49      712.68     44.23 o 
  -2   1  14      597.50      559.83     40.20 o 
  -1   1  14       57.70      104.19     34.00 o 
   0   1  14       52.92       43.12     42.75 o 
   1   1  14      233.05      207.71     44.51 o 
   2   1  14       26.65       78.40     38.80 o 
   3   1  14        1.77      -19.82     44.10 o 
   4   1  14       15.01       55.40     46.82 o 
   5   1  14       31.20       21.82     48.97 o 
   6   1  14        1.08      -31.45     50.09 o 
   7   1  14       16.99        7.26     55.52 o 
   8   1  14        5.21      -32.17     56.40 o 
   9   1  14       24.56       24.42     63.41 o 
  10   1  14       13.61      -35.34     64.38 o 
 -17   2  14        0.28     -127.25     84.84 o 
 -16   2  14        0.38       34.19     85.90 o 
 -15   2  14       45.40       32.08     78.50 o 
 -14   2  14       61.87       37.34     75.22 o 
 -13   2  14       25.65      -11.69     56.79 o 
 -12   2  14        1.97       24.76     52.99 o 
 -11   2  14      291.82      292.80     59.75 o 
 -10   2  14      200.57      232.51     55.49 o 
  -9   2  14      175.76      170.00     52.31 o 
  -8   2  14       33.47      105.61     39.64 o 
  -7   2  14       29.75       68.25     36.55 o 
  -6   2  14       10.34       13.87     27.88 o 
  -5   2  14      333.01      297.11     34.63 o 
  -4   2  14      923.88      893.23     47.25 o 
  -3   2  14      105.21       42.63     30.38 o 
  -2   2  14      345.93      292.77     38.98 o 
  -1   2  14      315.73      310.22     39.41 o 
   0   2  14        1.16      -26.21     36.04 o 
   1   2  14       46.47       23.22     33.46 o 
   2   2  14       22.83        3.27     38.87 o 
   3   2  14        5.49       -6.40     43.71 o 
   4   2  14       32.50      -25.17     45.87 o 
   5   2  14       77.24       35.06     48.99 o 
   6   2  14      175.13      140.24     55.42 o 
   7   2  14        1.72       -3.16     53.80 o 
   8   2  14       37.65      -21.92     64.69 o 
   9   2  14        8.75       21.33     62.25 o 
 -17   3  14       13.67      -11.57    231.58 o 
 -16   3  14       29.43       44.32     84.17 o 
 -15   3  14       87.09       57.26    115.52 o 
 -14   3  14        0.54       35.06     96.37 o 
 -13   3  14        3.32      109.11     59.87 o 
 -12   3  14        5.37      -16.02     53.26 o 
 -11   3  14       55.86       80.06     55.86 o 
 -10   3  14       15.67       55.20     47.35 o 
  -9   3  14      117.02       29.95     59.46 o 
  -8   3  14     2136.71     2076.19     91.06 o 
  -7   3  14     1392.21     1424.06     74.22 o 
  -6   3  14      248.25      272.27     38.99 o 
  -5   3  14      399.41      387.63     36.79 o 
  -4   3  14       26.25       72.66     29.32 o 
  -3   3  14     1296.45     1360.71     62.09 o 
  -2   3  14      836.18      770.36     49.36 o 
  -1   3  14      570.18      617.76     53.36 o 
   0   3  14      394.71      451.23     54.60 o 
   1   3  14       17.30       15.25     35.00 o 
   2   3  14      108.23      151.81     40.32 o 
   3   3  14      309.05      292.72     80.38 o 
   4   3  14        1.34       18.13     45.89 o 
   5   3  14        2.39       28.22     48.76 o 
   6   3  14        9.65       19.25     53.00 o 
   7   3  14        0.08      -33.91     54.53 o 
   8   3  14        3.28       64.45     61.04 o 
   9   3  14        2.41       31.19     64.07 o 
 -17   4  14        4.53      -42.68     88.21 o 
 -16   4  14        1.64      -27.65    108.43 o 
 -15   4  14       18.05      118.32     85.44 o 
 -14   4  14       62.08       93.51     64.43 o 
 -13   4  14      116.72       75.11     58.04 o 
 -12   4  14       11.27       35.89     55.66 o 
 -11   4  14       25.65       30.69     52.20 o 
 -10   4  14      327.46      357.84     60.19 o 
  -9   4  14       20.34       61.12     54.22 o 
  -8   4  14       16.74       64.38     39.02 o 
  -7   4  14       44.30       69.53     41.21 o 
  -6   4  14       12.59       -5.46     31.97 o 
  -5   4  14      561.50      500.01     43.09 o 
  -4   4  14      234.57      234.21     36.07 o 
  -3   4  14        7.25        1.13     31.21 o 
  -2   4  14      254.70      259.28     43.58 o 
  -1   4  14       26.57       33.78     38.15 o 
   0   4  14      179.90      130.29     42.85 o 
   1   4  14       15.91       20.54     36.75 o 
   2   4  14       76.51       29.87     38.14 o 
   3   4  14       13.13       29.52     44.36 o 
   4   4  14       25.82       88.76     47.99 o 
   5   4  14       32.99       36.85     50.33 o 
   6   4  14        1.01       57.02     52.81 o 
   7   4  14        0.45      -24.10     54.32 o 
   8   4  14        0.01      -57.27     58.22 o 
   9   4  14       18.09        6.23     61.97 o 
 -16   5  14        1.85       53.60     84.60 o 
 -15   5  14        0.02       18.53     66.55 o 
 -14   5  14        0.58      -24.23     68.27 o 
 -13   5  14        0.74       10.05     58.18 o 
 -12   5  14        5.33      -45.39     53.96 o 
 -11   5  14       19.72       31.90     52.76 o 
 -10   5  14        2.73      -42.65     58.09 o 
  -9   5  14      161.34      207.33     54.33 o 
  -8   5  14       79.94       71.21     41.30 o 
  -7   5  14        5.13       32.65     34.16 o 
  -6   5  14      113.35       57.54     34.41 o 
  -5   5  14      140.98      182.86     36.45 o 
  -4   5  14       13.33        4.46     39.13 o 
  -3   5  14      195.05      187.02     36.81 o 
  -2   5  14      157.04      165.99     41.97 o 
  -1   5  14       90.59       59.31     44.83 o 
   0   5  14       20.47       14.08     40.69 o 
   1   5  14        8.93      -50.03     50.14 o 
   2   5  14       76.82       57.41     39.36 o 
   3   5  14        2.84      -19.01     43.12 o 
   4   5  14        0.40       33.73     74.74 o 
   5   5  14        1.40       25.92     49.94 o 
   6   5  14       77.11      -11.81     51.88 o 
   7   5  14       43.10       97.66     57.61 o 
   8   5  14      127.91        1.76     60.14 o 
   9   5  14        0.70       22.61     64.45 o 
 -16   6  14        7.05       63.77     72.32 o 
 -15   6  14       19.55       83.65     68.68 o 
 -14   6  14       81.29       48.03     61.06 o 
 -13   6  14        0.21        2.77     56.75 o 
 -12   6  14        4.73       88.85     82.32 o 
 -11   6  14       12.29        2.38     52.21 o 
 -10   6  14      381.82      400.98     71.42 o 
  -9   6  14      267.57      405.33     51.84 o 
  -8   6  14      537.04      645.82     57.14 o 
  -7   6  14      451.97      378.75     46.04 o 
  -6   6  14       96.55      156.80     36.45 o 
  -5   6  14      453.06      424.70     47.76 o 
  -4   6  14      123.75       94.76     35.96 o 
  -3   6  14      206.76      181.58     37.51 o 
  -2   6  14       48.94       29.91     39.96 o 
  -1   6  14       25.00      -21.02     38.87 o 
   0   6  14      793.39      837.87     63.33 o 
   1   6  14      254.21      324.15     51.21 o 
   2   6  14        8.54       32.76     39.90 o 
   3   6  14        0.13      -30.16     45.18 o 
   4   6  14        6.21      -30.24     45.90 o 
   5   6  14      567.45      600.79     75.10 o 
   6   6  14       27.80       64.59     55.53 o 
   7   6  14       19.45      -32.03     55.67 o 
   8   6  14       33.94       66.21     70.31 o 
 -15   7  14       15.41      116.60     68.83 o 
 -14   7  14        1.55       44.89     62.66 o 
 -13   7  14       55.27       57.16    102.38 o 
 -12   7  14      124.75       53.64     80.60 o 
 -11   7  14       74.35       -6.89     51.92 o 
 -10   7  14      186.90      145.30     53.23 o 
  -9   7  14       60.57       72.85     43.16 o 
  -8   7  14       31.90        0.04     41.28 o 
  -7   7  14        1.74       38.72     36.03 o 
  -6   7  14        5.16      -28.06     33.99 o 
  -5   7  14        0.77       -9.04     33.33 o 
  -4   7  14       32.63       67.14     35.64 o 
  -3   7  14      158.34      247.22     39.53 o 
  -2   7  14      307.83      330.52     53.10 o 
  -1   7  14      235.18      250.05     46.77 o 
   0   7  14       23.18      -20.83     43.01 o 
   1   7  14       35.52       19.58     43.90 o 
   2   7  14       36.88       22.23     44.17 o 
   3   7  14        0.35       11.50     46.04 o 
   4   7  14       42.40       70.78     51.69 o 
   5   7  14       78.23       -8.54     58.26 o 
   6   7  14       40.20      -34.17     75.25 o 
   7   7  14        3.24      -21.86     79.62 o 
 -14   8  14        0.40       47.31     63.68 o 
 -13   8  14        0.01       53.06     60.07 o 
 -12   8  14        0.61       29.05     56.75 o 
 -11   8  14        8.76       40.42     53.38 o 
 -10   8  14       78.72       93.73     52.94 o 
  -9   8  14       62.14       11.09     43.09 o 
  -8   8  14        4.06       27.12     42.99 o 
  -7   8  14        0.27       -0.51     36.14 o 
  -6   8  14       19.81      -40.91     33.99 o 
  -5   8  14      117.82      103.58     37.89 o 
  -4   8  14      115.59       39.13     37.21 o 
  -3   8  14      222.07      208.34     45.90 o 
  -2   8  14       27.65      -25.67     40.05 o 
  -1   8  14       45.59       20.40     43.26 o 
   0   8  14        6.28       36.87     68.74 o 
   1   8  14       34.97      137.40     47.49 o 
   2   8  14       32.89       31.36     54.38 o 
   3   8  14       20.75       12.63     56.83 o 
   4   8  14       10.44      -41.11     56.90 o 
   5   8  14        0.22       75.20    112.25 o 
   6   8  14        5.05      -58.85    101.35 o 
   7   8  14        9.31      -52.31    111.16 o 
 -13   9  14       12.33       78.52     60.57 o 
 -12   9  14      136.81      135.96     58.67 o 
 -11   9  14      133.00      226.21     59.02 o 
 -10   9  14      112.03      -29.80     61.99 o 
  -9   9  14        3.54       71.46     44.98 o 
  -8   9  14       28.27       89.65     45.10 o 
  -7   9  14      102.43      150.66     44.78 o 
  -6   9  14      584.02      633.50     49.72 o 
  -5   9  14      329.93      235.13     41.44 o 
  -4   9  14        7.79      -17.04     36.18 o 
  -3   9  14       15.72       36.11     47.03 o 
  -2   9  14      176.60      139.56     47.28 o 
  -1   9  14      456.40      425.75     52.65 o 
   0   9  14       17.82       15.16     52.07 o 
   1   9  14       20.80      -53.74     51.79 o 
   2   9  14       81.03       53.52     80.10 o 
   3   9  14       23.72       29.75     76.83 o 
   4   9  14      211.05      213.63     83.83 o 
   5   9  14       24.32       31.51     77.99 o 
   6   9  14        4.24        0.00    114.43 o 
 -12  10  14       28.61      -42.04    112.25 o 
 -11  10  14        6.52       75.67     62.19 o 
 -10  10  14       10.11       86.73     60.94 o 
  -9  10  14       66.70       14.94     57.10 o 
  -8  10  14       92.12      119.37     73.07 o 
  -7  10  14       67.04      -64.47     45.80 o 
  -6  10  14       40.05       26.38     46.56 o 
  -5  10  14       10.30      -11.32     39.48 o 
  -4  10  14        4.83       11.28     46.57 o 
  -3  10  14      142.53      104.64     50.93 o 
  -2  10  14       17.59       23.30     49.94 o 
  -1  10  14        0.82       53.15     51.94 o 
   0  10  14        2.48      -15.87     75.66 o 
   1  10  14       60.54      112.62     88.27 o 
   2  10  14        0.17      -41.82     69.20 o 
   3  10  14       36.02       27.34     76.83 o 
   4  10  14        3.62       -1.07     77.38 o 
   5  10  14        1.89      -74.11     74.12 o 
 -11  11  14        0.44       94.81    101.35 o 
 -10  11  14        0.04       34.87     93.72 o 
  -9  11  14       40.45       56.32     70.84 o 
  -8  11  14       61.82       88.96    121.51 o 
  -7  11  14        7.44      -90.58     60.39 o 
  -6  11  14        2.18       52.37     48.19 o 
  -5  11  14        0.27        7.01     47.63 o 
  -4  11  14        5.72       23.41     55.87 o 
  -3  11  14       43.33       83.62     50.72 o 
  -2  11  14       19.04       -6.24     50.35 o 
  -1  11  14        1.98       -1.51     65.66 o 
   0  11  14        0.86      -13.15     53.18 o 
   1  11  14        0.73       24.67     69.13 o 
   2  11  14        1.40       -6.02     70.38 o 
   3  11  14        8.33      -77.94    107.89 o 
  -9  12  14       15.02       55.68    116.06 o 
  -8  12  14       29.91       44.89     99.72 o 
  -7  12  14       70.84       45.82     67.89 o 
  -6  12  14        0.32      -71.62     68.00 o 
  -5  12  14       43.34       84.44     66.72 o 
  -4  12  14      106.80       38.60     65.92 o 
  -3  12  14        9.60      -64.59     65.42 o 
  -2  12  14        0.76      -38.58     68.82 o 
  -1  12  14       34.58       15.92     53.25 o 
   0  12  14        7.48       55.18     68.14 o 
   1  12  14       13.15       42.36     86.64 o 
  -4  13  14       10.28        3.11     79.01 o 
  -3  13  14        4.87       29.30     70.70 o 
 -17   1  15       33.62       78.37    100.81 o 
 -16   1  15       54.77      122.18     92.08 o 
 -15   1  15        6.04     -114.18     77.73 o 
 -14   1  15        8.96      -51.47     73.10 o 
 -13   1  15       80.18       25.65     74.64 o 
 -12   1  15        1.13      -42.63     67.42 o 
 -11   1  15      161.81      170.33     58.61 o 
 -10   1  15       44.29       58.65     53.38 o 
  -9   1  15       32.29       40.31     50.72 o 
  -8   1  15      404.69      445.12     52.63 o 
  -7   1  15       12.40      -21.57     37.56 o 
  -6   1  15       94.87       24.06     39.33 o 
  -5   1  15        7.49      -19.60     38.23 o 
  -4   1  15      204.83      293.99     49.23 o 
  -3   1  15       82.55      119.60     41.86 o 
  -2   1  15        4.02       11.22     37.78 o 
  -1   1  15      155.05      197.64     44.63 o 
   0   1  15       32.96       46.31     61.52 o 
   1   1  15       57.57      118.07     56.94 o 
   2   1  15      285.84      246.12     75.56 o 
   3   1  15       12.19       10.03     54.11 o 
   4   1  15      100.18        3.63     55.68 o 
   5   1  15       20.77        0.59     50.32 o 
   6   1  15        2.72      -32.00     55.54 o 
   7   1  15       41.56       60.34     72.67 o 
   8   1  15       15.45      -51.52     61.05 o 
   9   1  15        1.89      -32.12     65.05 o 
 -17   2  15       10.77      107.84     97.42 o 
 -16   2  15        5.71       34.95     87.26 o 
 -15   2  15       35.33      -49.66    107.35 o 
 -14   2  15        0.36       81.51    110.07 o 
 -13   2  15      161.55       50.51     93.18 o 
 -12   2  15       89.65       56.07     71.27 o 
 -11   2  15      133.50      230.27     61.37 o 
 -10   2  15        1.06      -25.68     50.34 o 
  -9   2  15       93.39      -51.88     57.95 o 
  -8   2  15        2.80      -10.48     44.59 o 
  -7   2  15      224.31      140.49     50.38 o 
  -6   2  15      603.31      612.79     64.65 o 
  -5   2  15       30.08       11.77     33.86 o 
  -4   2  15        6.22       -8.99     37.03 o 
  -3   2  15       27.55      134.46     75.31 o 
  -2   2  15      282.57      353.75     57.41 o 
  -1   2  15        4.64      -49.44     46.00 o 
   0   2  15      158.70      159.04     84.27 o 
   1   2  15        2.68      -14.51     48.65 o 
   2   2  15      219.95      193.93     50.10 o 
   3   2  15       78.45      108.70     50.59 o 
   4   2  15        7.58      -67.39     48.89 o 
   5   2  15       94.32      125.28     55.69 o 
   6   2  15        2.25      -19.75     54.95 o 
   7   2  15       17.26       37.78     59.34 o 
   8   2  15       18.57        7.79     62.80 o 
 -16   3  15        1.82       33.71     86.99 o 
 -15   3  15        1.38       29.68     85.80 o 
 -14   3  15       17.78      134.60     82.77 o 
 -13   3  15        2.04      -66.18     71.74 o 
 -12   3  15       42.08       20.23     61.25 o 
 -11   3  15        4.53       96.71     55.98 o 
 -10   3  15       34.92        5.63     52.18 o 
  -9   3  15        9.12        6.87     50.59 o 
  -8   3  15       75.88       27.73     58.45 o 
  -7   3  15       35.30       55.40     47.37 o 
  -6   3  15        1.21      -28.55     38.80 o 
  -5   3  15      308.67      415.75     63.86 o 
  -4   3  15       89.31       88.95     61.66 o 
  -3   3  15       11.22       40.97     39.89 o 
  -2   3  15       33.27        9.10     40.34 o 
  -1   3  15      106.74       88.42     43.26 o 
   0   3  15        0.85        0.74     48.02 o 
   1   3  15       36.49      -30.16     49.11 o 
   2   3  15        1.21       -5.41     44.53 o 
   3   3  15        6.62       54.67     62.21 o 
   4   3  15       46.62       32.79     50.83 o 
   5   3  15        0.85      -50.97     50.24 o 
   6   3  15       34.20       59.28     57.35 o 
   7   3  15        4.05       11.01     78.65 o 
   8   3  15       21.28      139.47     95.00 o 
 -16   4  15        0.14       47.09     85.28 o 
 -15   4  15        1.51     -113.03     79.62 o 
 -14   4  15       31.80      -65.10     62.67 o 
 -13   4  15      105.66      139.93     63.42 o 
 -12   4  15       57.57      100.98     66.10 o 
 -11   4  15        1.04       54.66     53.80 o 
 -10   4  15        4.70      -12.58     48.80 o 
  -9   4  15        2.33      -43.33     46.77 o 
  -8   4  15       23.77        5.38     47.74 o 
  -7   4  15      316.61      255.97     59.56 o 
  -6   4  15      195.11      210.92     45.41 o 
  -5   4  15        9.72       31.60     41.21 o 
  -4   4  15      201.38      195.31     43.65 o 
  -3   4  15      101.96      102.49     42.13 o 
  -2   4  15      214.62      268.44     48.10 o 
  -1   4  15      307.44      301.62     50.03 o 
   0   4  15      184.10      182.77     46.98 o 
   1   4  15       22.45        8.84     50.64 o 
   2   4  15        0.09       22.04     45.26 o 
   3   4  15      215.35      280.95    118.98 o 
   4   4  15       24.58       -6.34     57.21 o 
   5   4  15        0.37       30.79     53.39 o 
   6   4  15       58.51       48.20     72.67 o 
   7   4  15       29.87       82.08     60.33 o 
   8   4  15       17.17       87.09     64.85 o 
 -16   5  15       11.99      -89.48     84.60 o 
 -15   5  15       17.23        6.60     71.94 o 
 -14   5  15        0.34       21.41     64.25 o 
 -13   5  15        1.89      -46.83     59.75 o 
 -12   5  15        0.16      -41.56     54.07 o 
 -11   5  15        1.42        0.41     56.56 o 
 -10   5  15      185.31      150.92     56.10 o 
  -9   5  15       33.44       38.58     69.97 o 
  -8   5  15       33.10      -30.97     47.13 o 
  -7   5  15       32.48      163.56     45.28 o 
  -6   5  15       33.95       56.18     41.24 o 
  -5   5  15       16.10      -12.85     39.03 o 
  -4   5  15      114.35      169.42     44.77 o 
  -3   5  15      225.94      332.59     51.02 o 
  -2   5  15        3.14      -56.82     37.88 o 
  -1   5  15       68.30       93.69     44.74 o 
   0   5  15      157.04      278.42     51.55 o 
   1   5  15       49.49       58.40     46.68 o 
   2   5  15       46.96       17.40     46.12 o 
   3   5  15        4.17      -12.87     53.88 o 
   4   5  15       13.58       -1.15     59.43 o 
   5   5  15       14.55      -42.41     59.10 o 
   6   5  15       89.28      113.68     58.32 o 
   7   5  15        8.77      -84.25     56.17 o 
   8   5  15        9.50       76.62     65.97 o 
 -15   6  15        4.04      -10.30     67.95 o 
 -14   6  15       12.10       -5.37     82.22 o 
 -13   6  15        5.79       37.65     62.94 o 
 -12   6  15       90.37      217.50     63.67 o 
 -11   6  15        9.19       25.66     55.60 o 
 -10   6  15       78.00      127.37     54.25 o 
  -9   6  15        2.97      -71.37     52.01 o 
  -8   6  15       51.86       87.65     51.23 o 
  -7   6  15       16.45       44.23     43.13 o 
  -6   6  15       59.17       50.70     43.88 o 
  -5   6  15        1.28       -1.71     41.18 o 
  -4   6  15       19.29      -35.15     40.65 o 
  -3   6  15      165.90      149.96     53.64 o 
  -2   6  15      371.52      433.25     54.21 o 
  -1   6  15       14.17        9.38     43.34 o 
   0   6  15       30.09        8.80     45.06 o 
   1   6  15       21.00       -6.06     46.02 o 
   2   6  15      101.76       56.85     43.99 o 
   3   6  15       38.93       29.45     56.55 o 
   4   6  15       10.07      -21.78     56.99 o 
   5   6  15      353.08      185.14     68.56 o 
   6   6  15      109.92      155.17     69.41 o 
   7   6  15      118.75      161.30     63.84 o 
 -15   7  15       28.55      -16.18     69.24 o 
 -14   7  15       62.37       25.44     64.71 o 
 -13   7  15       10.76       57.73     74.23 o 
 -12   7  15        2.15      -67.56     56.08 o 
 -11   7  15        3.27      -37.21     55.08 o 
 -10   7  15       64.40      133.71     58.18 o 
  -9   7  15      349.21      326.13     60.79 o 
  -8   7  15        4.84       -1.66     53.04 o 
  -7   7  15       33.08       56.86     44.69 o 
  -6   7  15        1.47      -17.30     42.03 o 
  -5   7  15      512.21      790.06     75.02 o 
  -4   7  15       95.44      162.09     46.16 o 
  -3   7  15        3.51       28.31     53.64 o 
  -2   7  15       10.55      -56.59     42.42 o 
  -1   7  15        8.51       62.45     46.11 o 
   0   7  15       16.22       36.02     46.60 o 
   1   7  15      326.36      304.10     53.80 o 
   2   7  15       34.71       38.66     48.25 o 
   3   7  15        0.69       13.04     68.17 o 
   4   7  15       22.52       74.12     79.19 o 
   5   7  15        1.34      131.69     79.27 o 
   6   7  15        5.75      -10.60     83.59 o 
 -14   8  15        5.58      -84.52     85.94 o 
 -13   8  15        0.42      -20.00     59.87 o 
 -12   8  15        8.03      -44.81     56.03 o 
 -11   8  15        0.93       10.02     53.58 o 
 -10   8  15        1.99       79.88     53.86 o 
  -9   8  15       23.52      -49.10     47.97 o 
  -8   8  15      340.00      390.81     80.30 o 
  -7   8  15       55.43       18.22     44.24 o 
  -6   8  15        1.88        0.56     42.16 o 
  -5   8  15      365.78      242.87     49.48 o 
  -4   8  15       66.02       54.70     44.97 o 
  -3   8  15       89.08      121.03     62.75 o 
  -2   8  15       46.42      -32.27     74.87 o 
  -1   8  15       62.86       -0.56     45.82 o 
   0   8  15        4.42       87.51     52.70 o 
   1   8  15       16.82      114.99     51.48 o 
   2   8  15        0.35      -10.73     56.71 o 
   3   8  15       55.28       59.95     73.20 o 
   4   8  15       10.21      114.43    107.89 o 
   5   8  15       11.09       14.17    107.89 o 
   6   8  15       33.32      251.74    127.51 o 
 -13   9  15        2.49      -69.98     58.67 o 
 -12   9  15        0.92       50.16     59.33 o 
 -11   9  15        2.76       90.82     58.12 o 
 -10   9  15       67.41      200.29     58.75 o 
  -9   9  15       37.15        8.92     53.61 o 
  -8   9  15       46.37      -18.37     84.46 o 
  -7   9  15       25.71       84.42     46.09 o 
  -6   9  15      153.40       93.40     45.43 o 
  -5   9  15      127.02      128.45     47.84 o 
  -4   9  15        9.36       54.15     45.51 o 
  -3   9  15        1.84      -58.33     43.50 o 
  -2   9  15       49.06       73.60     46.52 o 
  -1   9  15       26.14       48.42     48.00 o 
   0   9  15       10.87       42.74     56.18 o 
   1   9  15        0.56      -50.74     56.91 o 
   2   9  15        5.69       14.04     75.25 o 
   3   9  15        0.52      151.15     77.69 o 
   4   9  15        0.02      -83.91    102.44 o 
   5   9  15        1.46      152.57    122.06 o 
 -11  10  15       29.33      -19.92     74.65 o 
 -10  10  15        7.18       16.08    113.88 o 
  -9  10  15       13.85       53.34     62.50 o 
  -8  10  15        0.64      -45.57     55.47 o 
  -7  10  15        2.00       37.77     52.66 o 
  -6  10  15      464.82      627.41    104.98 o 
  -5  10  15       49.82      -19.51     50.72 o 
  -4  10  15      221.76      167.99     66.05 o 
  -3  10  15        6.64      -44.05     65.10 o 
  -2  10  15        9.93       16.70     55.64 o 
  -1  10  15      173.11      165.86     58.70 o 
   0  10  15       74.72       82.55     60.14 o 
   1  10  15       31.59       22.28     73.05 o 
   2  10  15       44.35       18.09     76.16 o 
   3  10  15        1.12      108.22     96.45 o 
 -10  11  15       23.38       67.57    104.62 o 
  -9  11  15        1.64       79.56     94.81 o 
  -8  11  15        2.01      139.49     94.81 o 
  -7  11  15       12.37      -10.07     71.72 o 
  -6  11  15       81.73       72.28     52.74 o 
  -5  11  15        3.66      -13.92     51.01 o 
  -4  11  15        4.12      116.63     55.90 o 
  -3  11  15      167.58      191.25     58.38 o 
  -2  11  15       23.22       54.62     57.46 o 
  -1  11  15       25.21      -60.74     54.08 o 
   0  11  15        8.84       26.32     69.88 o 
   1  11  15        7.61       47.19     76.29 o 
   2  11  15       25.35      155.88    146.03 o 
  -7  12  15        1.07       15.39     75.41 o 
  -6  12  15       15.95       -1.10     95.36 o 
  -5  12  15        0.63      -33.90     71.41 o 
  -4  12  15        1.59       18.85     92.09 o 
  -3  12  15        0.41       91.14     80.10 o 
  -2  12  15       13.83      -38.54     76.32 o 
  -1  12  15        4.78      -44.88     74.17 o 
 -16   0  16       24.88       -4.36    118.79 o 
 -15   0  16       69.94       41.41    124.24 o 
 -14   0  16        0.50       41.41    115.52 o 
 -13   0  16        5.81       73.02    113.34 o 
 -12   0  16       16.66      -37.05    100.26 o 
 -11   0  16        0.16      -46.86     93.72 o 
 -10   0  16        0.24       39.23     86.09 o 
  -9   0  16      205.26      196.16    100.26 o 
  -8   0  16       79.76      100.17     96.45 o 
  -7   0  16      615.30      807.97     90.93 o 
  -6   0  16       20.91       25.41     89.91 o 
  -5   0  16       26.30        7.63     75.20 o 
  -4   0  16       49.13       94.96     62.96 o 
  -3   0  16       30.79      151.73     65.11 o 
  -2   0  16        4.12     -124.24     82.82 o 
  -1   0  16      856.52     1051.66    148.21 o 
   0   0  16       10.16      -30.51     90.45 o 
   1   0  16      148.42      223.41    101.35 o 
   2   0  16       17.34       66.48    103.53 o 
   3   0  16      516.06      418.68     86.71 o 
   4   0  16      216.02      280.69     87.04 o 
   5   0  16      115.37      215.28     90.43 o 
   6   0  16      134.30       12.33     84.38 o 
   7   0  16       64.15      188.99    101.90 o 
   8   0  16       10.14       50.11     93.78 o 
 -16   1  16        0.71       69.16     92.43 o 
 -15   1  16        1.80       10.96     82.04 o 
 -14   1  16       17.26      111.57     85.80 o 
 -13   1  16        2.02       11.20     77.30 o 
 -12   1  16       85.63      106.37     76.18 o 
 -11   1  16        1.34      -10.38     68.17 o 
 -10   1  16      113.53       79.16     54.60 o 
  -9   1  16        5.70       34.16     50.51 o 
  -8   1  16       25.80      -24.70     49.05 o 
  -7   1  16       39.93       25.26     49.30 o 
  -6   1  16      103.57      163.86     53.90 o 
  -5   1  16        0.98       65.22     69.91 o 
  -4   1  16      277.62      185.88     54.69 o 
  -3   1  16      392.16      312.34     87.75 o 
  -2   1  16       31.02       27.60     50.91 o 
  -1   1  16      185.16      156.23     55.53 o 
   0   1  16      238.90      372.46     81.59 o 
   1   1  16       20.27       -4.09     68.04 o 
   2   1  16        2.79       -9.63     69.71 o 
   3   1  16       13.76       36.97     59.06 o 
   4   1  16        1.82      -19.06     52.84 o 
   5   1  16       55.34      -45.22     55.45 o 
   6   1  16       46.31       97.19     72.89 o 
   7   1  16       25.25       45.59     62.69 o 
   8   1  16        0.78      -51.97     65.04 o 
 -16   2  16       11.95       -2.20     93.72 o 
 -15   2  16       11.77     -101.74     81.64 o 
 -14   2  16        2.49       11.39    116.61 o 
 -13   2  16       22.04      129.45     83.54 o 
 -12   2  16       23.34       49.81     74.28 o 
 -11   2  16        6.48       59.68     56.58 o 
 -10   2  16       29.17       28.29     82.19 o 
  -9   2  16        9.03        3.78     51.71 o 
  -8   2  16        5.13       51.53     51.88 o 
  -7   2  16        6.90      -19.33     49.19 o 
  -6   2  16      555.38      603.58     67.62 o 
  -5   2  16        9.97       57.89     51.00 o 
  -4   2  16       50.35      -34.29     59.87 o 
  -3   2  16      353.14      259.13     57.97 o 
  -2   2  16      106.72       23.13     51.44 o 
  -1   2  16       32.71       13.40     51.34 o 
   0   2  16       38.74      -30.84     51.50 o 
   1   2  16       37.32       12.06     66.92 o 
   2   2  16       50.16      127.68     98.63 o 
   3   2  16       28.70       23.35     57.47 o 
   4   2  16        5.44       39.03     54.16 o 
   5   2  16        2.71      -60.83     53.44 o 
   6   2  16       38.84       94.43     62.93 o 
   7   2  16       56.79      120.77     65.73 o 
 -16   3  16        1.11       13.82     89.91 o 
 -15   3  16        0.65      -61.48    101.90 o 
 -14   3  16       61.15       88.76     87.04 o 
 -13   3  16        0.05        7.42     76.80 o 
 -12   3  16       24.00        3.32     58.72 o 
 -11   3  16       67.95       94.86     60.09 o 
 -10   3  16       70.21      119.24     84.66 o 
  -9   3  16       71.08       63.96     54.30 o 
  -8   3  16      228.74      238.40     57.80 o 
  -7   3  16       20.42       20.98     47.16 o 
  -6   3  16      148.65      152.48     51.79 o 
  -5   3  16       49.48      102.06     50.91 o 
  -4   3  16       75.47       12.20     49.96 o 
  -3   3  16       83.41       70.15     50.58 o 
  -2   3  16        9.45       95.61     53.22 o 
  -1   3  16       55.12      -11.41     51.38 o 
   0   3  16        2.45      -12.89     58.01 o 
   1   3  16       43.35       22.03     54.78 o 
   2   3  16       32.10       96.82     63.49 o 
   3   3  16        0.13      -94.62     63.08 o 
   4   3  16        9.14      -84.27     71.84 o 
   5   3  16       25.11       72.37     67.45 o 
   6   3  16        2.11      -82.45     56.82 o 
   7   3  16       21.07       -6.45     62.66 o 
 -16   4  16        9.33       91.76     91.22 o 
 -15   4  16        0.51     -141.40     94.27 o 
 -14   4  16       14.69      -32.40     78.32 o 
 -13   4  16        7.89       14.03     62.44 o 
 -12   4  16       88.61       85.63     60.16 o 
 -11   4  16      131.43      237.33     62.04 o 
 -10   4  16       48.98       92.57     66.26 o 
  -9   4  16       63.93       28.96     59.74 o 
  -8   4  16       10.60      -48.16     51.04 o 
  -7   4  16       21.48        1.67     48.67 o 
  -6   4  16        0.52      -27.53     49.03 o 
  -5   4  16       11.00       32.85     51.15 o 
  -4   4  16       50.26       50.83     51.78 o 
  -3   4  16       55.30       58.12     51.10 o 
  -2   4  16      118.99       73.42     52.36 o 
  -1   4  16      140.78       98.67     55.60 o 
   0   4  16        2.65      -26.69     53.15 o 
   1   4  16        1.99      -13.66     81.03 o 
   2   4  16        3.95       22.21     49.21 o 
   3   4  16        7.31       17.08     58.23 o 
   4   4  16        0.33      -64.17     58.66 o 
   5   4  16       75.15       55.72     88.33 o 
   6   4  16        0.15       10.50     59.77 o 
   7   4  16        0.85      -42.86     61.95 o 
 -15   5  16        0.87        8.27     84.71 o 
 -14   5  16        3.03       57.21     67.50 o 
 -13   5  16        0.22      165.34     68.28 o 
 -12   5  16       36.48      -57.99     60.05 o 
 -11   5  16        8.62       71.91     59.17 o 
 -10   5  16      104.27      118.48     59.30 o 
  -9   5  16       12.65       10.63     55.61 o 
  -8   5  16        1.57       42.36     53.11 o 
  -7   5  16       75.89        5.12     52.48 o 
  -6   5  16       26.31       16.06     52.59 o 
  -5   5  16      226.53      267.33    111.56 o 
  -4   5  16      107.39      129.12     54.90 o 
  -3   5  16       84.73       44.09     52.91 o 
  -2   5  16        8.77       45.82     51.10 o 
  -1   5  16       11.33      -20.60     52.82 o 
   0   5  16      143.97      129.71     57.84 o 
   1   5  16        0.15       31.52     55.89 o 
   2   5  16        0.02      -30.15     57.92 o 
   3   5  16        0.07      -11.17     58.47 o 
   4   5  16       13.75       51.82     62.73 o 
   5   5  16        4.49      -32.01     64.50 o 
   6   5  16       38.38      -41.34     66.28 o 
 -15   6  16        5.68       -7.43     67.52 o 
 -14   6  16        0.45       39.06     67.95 o 
 -13   6  16        3.03       28.39     61.81 o 
 -12   6  16        2.21       35.30     61.70 o 
 -11   6  16       17.78      137.25     62.25 o 
 -10   6  16       31.01       87.62     56.66 o 
  -9   6  16       13.18      -24.35     52.88 o 
  -8   6  16        3.27       -8.68     52.40 o 
  -7   6  16       16.04      -17.82     56.42 o 
  -6   6  16       68.28       22.95     50.08 o 
  -5   6  16        8.41      -10.23     51.61 o 
  -4   6  16      198.78      247.71     55.75 o 
  -3   6  16      164.65      150.12     48.11 o 
  -2   6  16      101.72      125.37     48.78 o 
  -1   6  16       20.48       91.16     62.33 o 
   0   6  16      242.88      257.96     75.08 o 
   1   6  16        6.54       10.16     56.05 o 
   2   6  16      151.08      114.30     76.28 o 
   3   6  16        8.07      -27.15     59.10 o 
   4   6  16        0.37      -11.09     63.42 o 
   5   6  16      113.35       37.39     71.59 o 
   6   6  16        3.35      -69.58     64.71 o 
 -14   7  16        1.72      -22.88     66.26 o 
 -13   7  16       62.84      215.34     69.27 o 
 -12   7  16       18.06        9.95     61.07 o 
 -11   7  16        2.42      -37.55     55.43 o 
 -10   7  16        5.59       44.69     56.59 o 
  -9   7  16       98.19       68.09     90.04 o 
  -8   7  16      151.64      215.60     58.95 o 
  -7   7  16       67.75      152.93     56.12 o 
  -6   7  16       18.89      -72.71     48.48 o 
  -5   7  16       15.07      -45.22     43.54 o 
  -4   7  16       20.18       30.81     46.94 o 
  -3   7  16       18.07       13.40     54.80 o 
  -2   7  16        6.45      -13.01     47.42 o 
  -1   7  16       69.51      185.85     54.16 o 
   0   7  16        2.68      -43.71     56.21 o 
   1   7  16       18.98       67.99     59.75 o 
   2   7  16        0.13      -49.76     70.11 o 
   3   7  16        1.16      -67.28     77.05 o 
   4   7  16       81.87        6.29     79.74 o 
   5   7  16        1.76       -5.00     84.71 o 
 -13   8  16        5.52      -26.73     62.12 o 
 -12   8  16        0.03      -18.38     60.45 o 
 -11   8  16       15.00       69.53     61.03 o 
 -10   8  16       25.81       24.56     55.47 o 
  -9   8  16       23.87      -34.42     53.84 o 
  -8   8  16      111.07      167.31     82.06 o 
  -7   8  16       14.28       18.96     52.72 o 
  -6   8  16        3.27       53.67     53.35 o 
  -5   8  16      133.20       46.35     54.58 o 
  -4   8  16       94.52       46.34     49.50 o 
  -3   8  16        2.54       60.52     48.06 o 
  -2   8  16      136.56       99.67     51.29 o 
  -1   8  16       39.38       51.00     51.01 o 
   0   8  16       21.23       45.67     60.08 o 
   1   8  16       87.65      102.83     60.51 o 
   2   8  16        1.97       97.96     74.45 o 
   3   8  16        4.11      139.49    113.34 o 
   4   8  16        3.31      -31.60    110.07 o 
 -12   9  16        1.21       -3.18     61.00 o 
 -11   9  16       19.31        8.37     57.09 o 
 -10   9  16        9.52      -10.26     58.85 o 
  -9   9  16        0.42      -71.67     54.68 o 
  -8   9  16        7.73      -32.44     53.23 o 
  -7   9  16       49.40        9.62     53.54 o 
  -6   9  16       21.02       59.31     53.47 o 
  -5   9  16      150.66      178.15     52.62 o 
  -4   9  16      169.83      269.57     65.12 o 
  -3   9  16       10.91       14.29     73.27 o 
  -2   9  16        8.89      -23.12     48.87 o 
  -1   9  16       34.87       55.09     60.66 o 
   0   9  16       27.90       14.86     81.01 o 
   1   9  16        5.63      -68.66     98.08 o 
   2   9  16        0.52      158.02    111.16 o 
   3   9  16        0.05      -32.69    101.35 o 
 -10  10  16       29.50       35.35     65.72 o 
  -9  10  16       35.01      -29.92     64.84 o 
  -8  10  16        7.95      110.48     64.94 o 
  -7  10  16      108.71      209.40     68.04 o 
  -6  10  16      195.74      178.28     76.83 o 
  -5  10  16       21.56        9.22     56.07 o 
  -4  10  16        7.61       62.29     58.82 o 
  -3  10  16        7.53       90.68     59.82 o 
  -2  10  16       48.35      -30.36     82.67 o 
  -1  10  16       17.25       -5.25     63.24 o 
   0  10  16       91.37      156.30     90.82 o 
   1  10  16        1.25      -80.65     95.90 o 
   2  10  16        2.51       -4.36     99.17 o 
  -8  11  16        7.37        1.09     99.17 o 
  -7  11  16       19.39      -54.49     94.81 o 
  -6  11  16       28.98       53.87     61.26 o 
  -5  11  16        3.52       11.64     56.43 o 
  -4  11  16       16.67      -59.75     54.67 o 
  -3  11  16       68.98      128.23     59.86 o 
  -2  11  16        0.33      114.11     76.22 o 
  -1  11  16       59.97       26.99     63.10 o 
 -16   1  17       20.47      -31.60     91.97 o 
 -15   1  17        7.00       21.41     88.23 o 
 -14   1  17       19.68      187.56     91.89 o 
 -13   1  17       18.50       -5.96     80.50 o 
 -12   1  17      129.71      194.23     85.37 o 
 -11   1  17       28.45      125.63     89.91 o 
 -10   1  17       81.05      -23.07     94.81 o 
  -9   1  17      284.71      366.75     84.36 o 
  -8   1  17      269.12      312.97     68.02 o 
  -7   1  17      635.51      677.14     73.93 o 
  -6   1  17      445.82      359.00     65.22 o 
  -5   1  17        2.81       15.23     68.32 o 
  -4   1  17       24.22      108.30     56.23 o 
  -3   1  17      252.75      234.58     73.21 o 
  -2   1  17      373.90      376.98     82.07 o 
  -1   1  17      401.09      586.16     94.98 o 
   0   1  17        2.89      -23.87     70.43 o 
   1   1  17        9.18      -36.12     71.65 o 
   2   1  17       12.63       31.53    126.96 o 
   3   1  17        0.36      -69.75    106.80 o 
   4   1  17      155.98      214.34     62.45 o 
   5   1  17       86.93       79.33     61.11 o 
   6   1  17        1.16       48.40     64.42 o 
 -16   2  17       56.52        8.59     94.63 o 
 -15   2  17       32.54      -66.07     85.90 o 
 -14   2  17       33.16      219.34    158.02 o 
 -13   2  17       25.72       36.51     83.61 o 
 -12   2  17        2.54      -24.33     76.67 o 
 -11   2  17       14.11       34.27     74.56 o 
 -10   2  17       48.79      106.27     63.68 o 
  -9   2  17      284.76      573.20     84.25 o 
  -8   2  17       72.76       38.36     54.76 o 
  -7   2  17      125.19      225.27     97.53 o 
  -6   2  17      469.85      630.98     75.27 o 
  -5   2  17      406.24      396.40     66.20 o 
  -4   2  17      134.41      172.57     59.56 o 
  -3   2  17      220.25      250.09     62.17 o 
  -2   2  17        6.23      -18.21     54.86 o 
  -1   2  17      444.75      564.64     92.07 o 
   0   2  17       73.59       97.40     73.97 o 
   1   2  17       43.09      -31.60     73.21 o 
   2   2  17       95.34       89.44    152.57 o 
   3   2  17        0.55      -33.44     61.22 o 
   4   2  17        2.89       41.07     84.94 o 
   5   2  17        0.30       15.88     59.83 o 
   6   2  17        1.27       -8.10     63.23 o 
 -15   3  17        0.01       15.72     90.48 o 
 -14   3  17        5.81      104.88    118.24 o 
 -13   3  17        0.25       19.69     83.13 o 
 -12   3  17        5.25       32.17     76.28 o 
 -11   3  17        0.28      118.52     92.02 o 
 -10   3  17        2.38      -81.41     54.27 o 
  -9   3  17        0.06       38.43     54.64 o 
  -8   3  17        0.64       55.14     53.09 o 
  -7   3  17       11.86      -74.69     49.79 o 
  -6   3  17        9.72       75.81     53.66 o 
  -5   3  17        9.39       15.26     53.23 o 
  -4   3  17       81.31       20.77     84.24 o 
  -3   3  17       19.83       -3.23     52.97 o 
  -2   3  17        1.67      -53.55     61.10 o 
  -1   3  17        4.80        5.48     56.04 o 
   0   3  17        1.51      -32.31     68.53 o 
   1   3  17       13.55       49.37     81.19 o 
   2   3  17       13.03      -34.80     68.89 o 
   3   3  17        6.91       47.89     72.71 o 
   4   3  17        0.81      117.54     69.29 o 
   5   3  17       30.14       59.23     79.98 o 
   6   3  17       57.58      152.76     67.10 o 
 -15   4  17       13.65       55.22     89.75 o 
 -14   4  17       15.92       15.35    105.71 o 
 -13   4  17       55.56      226.04     90.91 o 
 -12   4  17        5.10       30.44     63.53 o 
 -11   4  17        8.88       -8.07     60.40 o 
 -10   4  17        2.62       58.15     58.55 o 
  -9   4  17       38.06       30.81     64.80 o 
  -8   4  17      204.57      341.40     65.63 o 
  -7   4  17        5.84      -10.12     77.24 o 
  -6   4  17       33.73      -16.33     51.76 o 
  -5   4  17      107.69      116.63     73.20 o 
  -4   4  17        1.92      -13.10     52.19 o 
  -3   4  17       18.01       52.57    112.31 o 
  -2   4  17       26.79      185.03    143.02 o 
  -1   4  17       79.09       45.51     57.58 o 
   0   4  17      114.02      124.13     62.06 o 
   1   4  17       72.57      -51.03     73.93 o 
   2   4  17       14.40       16.28     75.51 o 
   3   4  17        0.29        2.39     63.14 o 
   4   4  17        0.57        5.35     63.75 o 
   5   4  17       47.69      -18.01     67.42 o 
   6   4  17        7.01        9.15     72.04 o 
 -14   5  17        0.25       40.99     85.71 o 
 -13   5  17       16.66       91.41     69.05 o 
 -12   5  17       27.50      146.49     71.52 o 
 -11   5  17       16.68       72.39     62.23 o 
 -10   5  17       17.08      -26.02     58.43 o 
  -9   5  17      101.96       86.10     57.15 o 
  -8   5  17      354.87      368.88     67.47 o 
  -7   5  17      132.65      215.28     61.09 o 
  -6   5  17      122.75       89.83     57.66 o 
  -5   5  17      182.07      253.61     67.74 o 
  -4   5  17        0.41       54.74     56.93 o 
  -3   5  17       32.81      105.00     60.36 o 
  -2   5  17      111.25       90.91     58.50 o 
  -1   5  17       14.68       -3.89     56.78 o 
   0   5  17       21.70      -11.92     70.62 o 
   1   5  17       49.88       26.40     69.55 o 
   2   5  17       27.46      -26.94     75.06 o 
   3   5  17        7.31      -16.50     62.48 o 
   4   5  17       18.06      -80.40     61.72 o 
   5   5  17        4.44      -14.70     67.04 o 
 -14   6  17       13.12       53.16     70.54 o 
 -13   6  17        2.63        6.36     66.46 o 
 -12   6  17        9.46      -48.28     68.76 o 
 -11   6  17       21.91        5.56     60.72 o 
 -10   6  17        9.83       63.97     60.71 o 
  -9   6  17       25.99       59.97     60.09 o 
  -8   6  17       12.79      129.01     59.89 o 
  -7   6  17      142.79      143.19     57.98 o 
  -6   6  17        0.49      -64.97     51.37 o 
  -5   6  17        1.19      -79.38     52.92 o 
  -4   6  17        4.36      -56.75     51.53 o 
  -3   6  17       49.89       34.89     57.84 o 
  -2   6  17       13.71       22.11     54.39 o 
  -1   6  17        5.59       62.33     60.99 o 
   0   6  17        0.66       -2.24     58.87 o 
   1   6  17       55.68       39.25     66.53 o 
   2   6  17       10.60       76.53     77.82 o 
   3   6  17       14.19        2.57     63.11 o 
   4   6  17        3.46       58.02     87.35 o 
   5   6  17       11.02       33.73     88.23 o 
 -13   7  17       56.49      118.38     70.19 o 
 -12   7  17       43.06       77.74     66.15 o 
 -11   7  17        7.61       50.91     62.81 o 
 -10   7  17        0.08       26.98     70.32 o 
  -9   7  17        0.65       75.93     59.06 o 
  -8   7  17       77.33       19.00     55.53 o 
  -7   7  17       58.06      140.67     59.07 o 
  -6   7  17       30.12       31.94     69.69 o 
  -5   7  17       66.74       33.50     56.32 o 
  -4   7  17       26.14      -41.89     56.88 o 
  -3   7  17       53.10      126.21     61.50 o 
  -2   7  17       86.16       26.64     58.32 o 
  -1   7  17        3.28       59.34     60.80 o 
   0   7  17       12.86       49.13     60.36 o 
   1   7  17       34.78       45.36     63.25 o 
   2   7  17        5.50      -51.50     73.01 o 
   3   7  17       68.89      135.65    117.15 o 
   4   7  17        6.95       26.46     85.28 o 
 -12   8  17        0.53      -93.80     62.53 o 
 -11   8  17       55.32      144.03     67.29 o 
 -10   8  17      137.28       98.83     62.96 o 
  -9   8  17       52.38       77.72     64.65 o 
  -8   8  17      148.51      210.53     61.89 o 
  -7   8  17        1.53       35.59     56.81 o 
  -6   8  17       50.56       87.00     58.04 o 
  -5   8  17        0.72      -41.58     56.42 o 
  -4   8  17       65.59      103.61     59.53 o 
  -3   8  17        8.74      -80.89     53.92 o 
  -2   8  17        2.51       29.91     60.91 o 
  -1   8  17        3.73       70.06     60.62 o 
   0   8  17       95.49       93.73     66.02 o 
   1   8  17      100.04      171.10    104.03 o 
   2   8  17        0.30      -58.85    107.89 o 
   3   8  17        1.63      -80.65    111.16 o 
 -11   9  17        0.37      -49.53     60.10 o 
 -10   9  17        3.33       44.39     61.25 o 
  -9   9  17        8.72       39.96     59.45 o 
  -8   9  17      123.38      107.31     60.42 o 
  -7   9  17       10.21       33.57     56.54 o 
  -6   9  17        6.61      109.63     59.87 o 
  -5   9  17      156.36      251.74     66.78 o 
  -4   9  17       13.48      -62.06     58.59 o 
  -3   9  17        0.13       -1.57     81.19 o 
  -2   9  17       29.37      120.59    102.99 o 
  -1   9  17       34.13       26.08     74.45 o 
   0   9  17        0.07     -109.08     72.72 o 
   1   9  17       43.17       -5.45    101.35 o 
  -9  10  17      105.41      179.06     77.10 o 
  -8  10  17        7.82      -16.86     64.84 o 
  -7  10  17       22.11      -81.44     64.34 o 
  -6  10  17       19.07      126.66    144.94 o 
  -5  10  17       17.93      -40.10     65.28 o 
  -4  10  17      295.45      307.71    190.17 o 
  -3  10  17        3.18       68.05     87.73 o 
  -2  10  17        0.03       79.79     74.07 o 
  -1  10  17        0.25       25.74     76.96 o 
   0  10  17        8.37      -49.65     75.63 o 
 -15   0  18       31.11       35.96    135.13 o 
 -14   0  18        9.41       30.51    127.51 o 
 -13   0  18        1.37     -161.84    107.89 o 
 -12   0  18       63.53      112.25    117.70 o 
 -11   0  18       52.65      -78.47    107.89 o 
 -10   0  18        5.42      216.87    115.52 o 
  -9   0  18        1.45       -7.63    102.44 o 
  -8   0  18       47.92       15.26     98.08 o 
  -7   0  18        3.63      183.09    115.52 o 
  -6   0  18      159.07      219.05    105.71 o 
  -5   0  18       68.78      120.97    106.80 o 
  -4   0  18       61.32      -30.51     99.17 o 
  -3   0  18       38.53      136.22    111.16 o 
  -2   0  18       40.89       -3.27    106.80 o 
  -1   0  18       32.59      -44.68    105.71 o 
   0   0  18        1.35      -18.53     92.63 o 
   1   0  18       12.83      -26.16     98.08 o 
   2   0  18      329.47      271.36    131.87 o 
   3   0  18        0.16       25.07    119.88 o 
   4   0  18      176.51      -10.90    128.60 o 
   5   0  18       40.55       53.26     93.23 o 
 -15   1  18        0.04      -97.48     92.86 o 
 -14   1  18        4.01      170.01    140.58 o 
 -13   1  18        0.26       59.16     84.67 o 
 -12   1  18        9.16      -76.59     76.88 o 
 -11   1  18        1.12      -26.83    126.96 o 
 -10   1  18       15.66      -18.84     71.62 o 
  -9   1  18      123.16       94.36     76.67 o 
  -8   1  18        4.08      -35.69     68.47 o 
  -7   1  18        4.18       47.95     70.25 o 
  -6   1  18        1.02      -14.22    175.46 o 
  -5   1  18       14.18      -91.18     68.81 o 
  -4   1  18       16.67       15.35     70.25 o 
  -3   1  18       26.64       -1.47     96.99 o 
  -2   1  18       11.45      -79.01     71.28 o 
  -1   1  18        0.95      -51.60     74.70 o 
   0   1  18        8.88       50.34     77.21 o 
   1   1  18        7.60      145.49     85.54 o 
   2   1  18       26.95       -6.80     78.92 o 
   3   1  18        3.70     -110.62    146.03 o 
   4   1  18       15.21       32.10     72.14 o 
   5   1  18        1.09      -85.74     57.16 o 
 -15   2  18       21.88       -3.70     90.92 o 
 -14   2  18       19.13       44.29     90.84 o 
 -13   2  18        7.61      -78.13     81.51 o 
 -12   2  18       35.74      -28.23    143.31 o 
 -11   2  18       24.78       58.23    114.97 o 
 -10   2  18        7.32      -63.28     71.62 o 
  -9   2  18       15.74       72.46    121.51 o 
  -8   2  18        1.54      -34.79     84.46 o 
  -7   2  18       15.69      105.69     76.29 o 
  -6   2  18        3.12      -11.68     67.40 o 
  -5   2  18      213.40      141.91    122.06 o 
  -4   2  18       10.55      -52.97     66.65 o 
  -3   2  18       64.95      138.67     75.13 o 
  -2   2  18        2.65        7.63     72.67 o 
  -1   2  18       12.69       -2.56     74.70 o 
   0   2  18       57.06      111.38     76.88 o 
   1   2  18        9.56       24.22     77.65 o 
   2   2  18        0.13       69.99     89.36 o 
   3   2  18        2.38       84.47     85.92 o 
   4   2  18       13.17      -99.57     66.38 o 
   5   2  18       40.73      147.29     78.24 o 
 -15   3  18        7.36      -15.09     90.25 o 
 -14   3  18        6.26       37.72     87.44 o 
 -13   3  18        0.49      -36.87     82.07 o 
 -12   3  18        1.40       58.83     81.27 o 
 -11   3  18       84.25       19.35     77.27 o 
 -10   3  18      106.73      -38.78     78.96 o 
  -9   3  18       16.47       69.81     61.99 o 
  -8   3  18       23.14       65.46     73.96 o 
  -7   3  18       33.69      123.56     61.39 o 
  -6   3  18       43.13       35.59     59.85 o 
  -5   3  18      139.21      254.17     66.44 o 
  -4   3  18       35.25       95.48     60.00 o 
  -3   3  18        1.18       25.22     59.53 o 
  -2   3  18        6.26        4.80     70.13 o 
  -1   3  18       69.37       45.70     77.44 o 
   0   3  18        2.96      122.63     80.53 o 
   1   3  18        1.81       24.80     78.92 o 
   2   3  18        6.49      100.70     82.71 o 
   3   3  18       20.11      149.49     89.23 o 
   4   3  18        0.17      -23.13     68.97 o 
   5   3  18       22.74       -8.85     72.52 o 
 -14   4  18       72.17      166.01    138.95 o 
 -13   4  18        1.87        5.13     83.48 o 
 -12   4  18        5.42      -22.51     79.91 o 
 -11   4  18        0.68      -72.03     75.29 o 
 -10   4  18       16.95       54.47     61.59 o 
  -9   4  18        9.78      129.46     63.92 o 
  -8   4  18        0.20      -26.10     65.00 o 
  -7   4  18        0.94       -1.92     55.70 o 
  -6   4  18       11.34       -9.11     57.47 o 
  -5   4  18        0.64       15.29     57.47 o 
  -4   4  18        1.92      -21.33     55.30 o 
  -3   4  18       31.14       22.12     58.39 o 
  -2   4  18        8.21      -28.69     56.82 o 
  -1   4  18       12.82      -35.12    147.67 o 
   0   4  18       52.48      -26.50     77.01 o 
   1   4  18        0.73      -30.65     74.64 o 
   2   4  18       11.74       98.63     85.54 o 
   3   4  18        0.19       89.78     85.90 o 
   4   4  18        4.63      -17.53     70.84 o 
 -14   5  18        2.70       -9.68     85.16 o 
 -13   5  18        0.36      -27.39     82.65 o 
 -12   5  18       16.06       53.11     66.78 o 
 -11   5  18       12.05       45.21     65.18 o 
 -10   5  18       62.87      113.21     65.56 o 
  -9   5  18       34.71       78.19     62.40 o 
  -8   5  18       44.08       40.97     59.45 o 
  -7   5  18        5.21       -3.65     57.98 o 
  -6   5  18        9.84       52.93     58.79 o 
  -5   5  18       39.29       97.27     69.68 o 
  -4   5  18        1.22       11.32     92.83 o 
  -3   5  18        1.82      -26.47     57.82 o 
  -2   5  18       43.97      -34.89     61.05 o 
  -1   5  18       20.38      -35.02     79.41 o 
   0   5  18       50.24      -68.25     73.44 o 
   1   5  18       47.78       91.29     81.67 o 
   2   5  18       25.53       81.19     83.23 o 
   3   5  18        2.22      186.41     89.65 o 
   4   5  18        0.52      -31.51     70.79 o 
 -13   6  18       23.07      -47.55     69.54 o 
 -12   6  18        6.42      -50.13     62.77 o 
 -11   6  18        3.03      -29.19     82.66 o 
 -10   6  18        0.78       -4.29     62.85 o 
  -9   6  18        0.09      -20.39     75.44 o 
  -8   6  18       56.32      -61.12     55.74 o 
  -7   6  18       96.24       41.88     60.43 o 
  -6   6  18       32.12       24.84     57.53 o 
  -5   6  18       29.31       30.58     61.26 o 
  -4   6  18        7.34      -66.42     58.87 o 
  -3   6  18        1.86       38.06     61.62 o 
  -2   6  18       57.33       -3.72     61.60 o 
  -1   6  18       21.24       65.83     62.90 o 
   0   6  18       13.87      -18.09     60.99 o 
   1   6  18       36.78       64.53     84.25 o 
   2   6  18        3.06     -113.02     82.07 o 
   3   6  18       71.25       10.79     85.71 o 
 -12   7  18        6.22      -17.53     66.00 o 
 -11   7  18       14.07     -113.73     75.82 o 
 -10   7  18       11.15      -64.34     59.93 o 
  -9   7  18       23.13       31.61     61.33 o 
  -8   7  18        7.41       65.06     60.66 o 
  -7   7  18        1.19      -33.00     59.31 o 
  -6   7  18        1.24      249.90     96.40 o 
  -5   7  18        8.10      -55.87     57.40 o 
  -4   7  18        3.73        7.77     59.81 o 
  -3   7  18        0.16      -16.82     59.63 o 
  -2   7  18       40.23        7.63     61.29 o 
  -1   7  18       58.05       42.75     72.89 o 
   0   7  18        1.01      -36.15     87.55 o 
   1   7  18        0.18      159.82     85.13 o 
   2   7  18        5.88      -80.99     85.50 o 
 -11   8  18       12.43       -9.98     67.76 o 
 -10   8  18       12.09       92.90     65.97 o 
  -9   8  18       32.11       53.92     62.85 o 
  -8   8  18       34.74        0.15     63.13 o 
  -7   8  18       11.52       24.90     60.34 o 
  -6   8  18        0.46       32.19     62.04 o 
  -5   8  18        3.18      -38.82     60.71 o 
  -4   8  18       22.01      -17.28     61.67 o 
  -3   8  18      174.43      261.10     70.06 o 
  -2   8  18       23.83      -14.85     63.47 o 
  -1   8  18        0.21       61.99     93.53 o 
   0   8  18       47.40       47.09     66.58 o 
   1   8  18        0.05       94.81    116.61 o 
  -9   9  18       10.00      -89.63     59.75 o 
  -8   9  18        5.16        4.96     62.05 o 
  -7   9  18       17.22       49.35     60.32 o 
  -6   9  18       49.08       53.25     62.90 o 
  -5   9  18        6.33       37.05     68.58 o 
  -4   9  18      111.55      227.79     81.08 o 
  -3   9  18      116.01      164.10     82.71 o 
  -2   9  18       13.21      -47.21     75.55 o 
  -1   9  18        1.08      -52.26     75.84 o 
  -5  10  18        0.89       74.91     78.05 o 
 -14   1  19        4.40       33.59    129.69 o 
 -13   1  19       19.14       66.36     91.97 o 
 -12   1  19       14.13      -57.53     84.76 o 
 -11   1  19       21.63      109.80     87.81 o 
 -10   1  19        7.09      -44.47     93.18 o 
  -9   1  19        1.18       48.64     78.19 o 
  -8   1  19        8.37      132.92     92.63 o 
  -7   1  19        6.21     -103.01     74.22 o 
  -6   1  19        1.91      -80.96     74.74 o 
  -5   1  19       79.71      113.81     81.64 o 
  -4   1  19        0.55       -7.06     76.53 o 
  -3   1  19      120.40      232.41     83.83 o 
  -2   1  19        0.73      -99.68     75.33 o 
  -1   1  19        9.31       24.99     82.84 o 
   0   1  19       77.96       59.32     85.15 o 
   1   1  19       39.02       -9.53    136.77 o 
   2   1  19        7.73       59.03    158.02 o 
   3   1  19        0.61       92.77    138.95 o 
   4   1  19        0.08      -17.94     92.23 o 
 -14   2  19        0.81        6.56    158.02 o 
 -13   2  19        0.69      -53.58     85.02 o 
 -12   2  19       68.92      122.00     92.63 o 
 -11   2  19        0.12       53.81     87.46 o 
 -10   2  19        0.15      -56.17     77.82 o 
  -9   2  19        4.80     -103.33     68.89 o 
  -8   2  19       77.40      190.81     82.44 o 
  -7   2  19       38.06       73.40     79.60 o 
  -6   2  19        1.01      -58.32     75.06 o 
  -5   2  19        9.03       25.86     76.19 o 
  -4   2  19       96.18       29.02     80.30 o 
  -3   2  19        4.41        4.00     78.32 o 
  -2   2  19       95.94       93.10     82.84 o 
  -1   2  19      115.06      143.63    119.88 o 
   0   2  19       12.48       30.48    123.15 o 
   1   2  19        1.29     -103.53     78.56 o 
   2   2  19        1.25      -68.33     83.90 o 
   3   2  19       29.55        8.88     90.00 o 
   4   2  19        7.39       17.92     93.44 o 
 -14   3  19        2.53      -60.43     92.84 o 
 -13   3  19        0.36     -126.57     84.38 o 
 -12   3  19        3.40      -55.60     79.29 o 
 -11   3  19        1.51       16.81     80.80 o 
 -10   3  19        7.69       92.91     84.50 o 
  -9   3  19        3.18      -55.12    107.35 o 
  -8   3  19        0.67      -60.21    123.69 o 
  -7   3  19        7.41      128.29     80.97 o 
  -6   3  19       22.38       63.34     77.37 o 
  -5   3  19       15.07       38.36     80.10 o 
  -4   3  19        1.80      -85.53     72.33 o 
  -3   3  19        0.54       93.88     78.65 o 
  -2   3  19       32.34      -60.25    116.06 o 
  -1   3  19       16.53      -26.43     78.98 o 
   0   3  19        3.88       54.49     84.72 o 
   1   3  19       14.40       57.18    110.07 o 
   2   3  19        7.15      -24.54     82.62 o 
   3   3  19        6.65       27.50     95.36 o 
 -13   4  19        0.40        2.22    104.62 o 
 -12   4  19       16.68      -32.71     83.99 o 
 -11   4  19       23.34     -112.64     75.10 o 
 -10   4  19        1.39       36.74     82.44 o 
  -9   4  19       16.44      -26.65     75.72 o 
  -8   4  19       28.06       64.24     61.83 o 
  -7   4  19        5.51      -33.68     60.95 o 
  -6   4  19       25.28      -19.43     59.31 o 
  -5   4  19        0.87      -59.57     74.34 o 
  -4   4  19       97.25      -26.50     76.80 o 
  -3   4  19      166.17      128.22     82.71 o 
  -2   4  19       69.12       -7.59     78.21 o 
  -1   4  19       29.85       76.83     81.68 o 
   0   4  19       25.83      -29.11     80.74 o 
   1   4  19        1.18      -38.39     83.48 o 
   2   4  19        1.53      -23.92    166.19 o 
   3   4  19        8.19       17.26    113.88 o 
 -13   5  19       29.98      104.17     95.15 o 
 -12   5  19        0.68      -12.80     86.71 o 
 -11   5  19       13.40      -11.12     78.47 o 
 -10   5  19       30.19       50.14     64.36 o 
  -9   5  19       89.91      213.68     71.14 o 
  -8   5  19      154.59        5.28     64.59 o 
  -7   5  19        0.31      -20.90     63.37 o 
  -6   5  19       10.63       53.96     64.29 o 
  -5   5  19        1.78       38.26     62.13 o 
  -4   5  19        0.77      -33.78     69.61 o 
  -3   5  19       27.03       60.36     78.92 o 
  -2   5  19       15.67       68.72     83.18 o 
  -1   5  19       20.21       39.07     93.72 o 
   0   5  19       19.55      123.56     86.63 o 
   1   5  19        2.47       74.48     89.71 o 
   2   5  19       10.64      150.26     93.23 o 
 -12   6  19       15.03        0.69     83.43 o 
 -11   6  19       28.16       40.25     70.08 o 
 -10   6  19        6.73      125.50     69.14 o 
  -9   6  19        0.12      -69.82     62.50 o 
  -8   6  19        0.05       32.47     65.12 o 
  -7   6  19        1.13      -83.74     59.24 o 
  -6   6  19       41.12       16.97     76.18 o 
  -5   6  19       63.99       63.29    134.06 o 
  -4   6  19        5.98      -67.48     61.81 o 
  -3   6  19        0.07       23.26     64.57 o 
  -2   6  19       14.16       -3.22     65.28 o 
  -1   6  19       36.74      157.92     85.80 o 
   0   6  19        0.53       32.92     88.23 o 
   1   6  19        1.39       21.93     87.81 o 
 -11   7  19        6.78       58.34     86.94 o 
 -10   7  19       11.97      -95.34     63.56 o 
  -9   7  19        0.15     -104.74     69.83 o 
  -8   7  19       10.92       69.71     65.35 o 
  -7   7  19        1.13       45.81     63.18 o 
  -6   7  19        2.17      -21.16     62.41 o 
  -5   7  19       30.29       -8.95     76.34 o 
  -4   7  19       42.61       37.86     64.45 o 
  -3   7  19        8.80      -71.24     63.84 o 
  -2   7  19       10.91      -60.07     64.42 o 
  -1   7  19        4.76     -110.20     77.73 o 
   0   7  19       11.64      159.62     92.46 o 
  -9   8  19       16.80      113.68     68.03 o 
  -8   8  19        7.49       18.50     65.10 o 
  -7   8  19       68.53      -20.90     64.04 o 
  -6   8  19       30.47       25.93     64.53 o 
  -5   8  19        0.59      -90.92     60.61 o 
  -4   8  19       32.64      -77.62     62.19 o 
  -3   8  19        1.71      -93.87     62.58 o 
  -2   8  19       15.83      -55.18     64.78 o 
  -1   8  19       14.46      -17.63     71.45 o 
 -13   0  20        5.46      -42.50    130.78 o 
 -12   0  20        1.45      -21.80    125.33 o 
 -11   0  20        8.50      159.11    130.78 o 
 -10   0  20       89.18      158.02    126.42 o 
  -9   0  20        1.25      273.54    130.78 o 
  -8   0  20        9.75       52.31    113.34 o 
  -7   0  20      147.35      126.42    127.51 o 
  -6   0  20      347.38      511.12    141.67 o 
  -5   0  20      212.09      189.62    128.60 o 
  -4   0  20       63.17       55.58    122.06 o 
  -3   0  20      214.39      142.76    128.60 o 
  -2   0  20        1.99      -85.00    103.53 o 
  -1   0  20      196.01      321.49    139.49 o 
   0   0  20       35.80      -33.78    126.42 o 
   1   0  20        9.69       73.02    120.97 o 
   2   0  20       28.77      -51.22    128.60 o 
 -13   1  20        2.63       38.69     97.01 o 
 -12   1  20       32.18       59.53    142.22 o 
 -11   1  20       28.97      -44.31     83.61 o 
 -10   1  20        3.09      -24.68     79.60 o 
  -9   1  20        5.05      -28.05     80.87 o 
  -8   1  20        0.95       16.35     80.91 o 
  -7   1  20       47.14       84.42     85.53 o 
  -6   1  20       16.46      -19.01    121.51 o 
  -5   1  20       63.78        8.49     82.24 o 
  -4   1  20      115.32      187.24     87.60 o 
  -3   1  20       16.82       23.74     84.32 o 
  -2   1  20       40.80      203.71     89.38 o 
  -1   1  20       59.49      128.49    135.13 o 
   0   1  20        0.55       99.94    183.63 o 
   1   1  20       11.79      -93.67     87.40 o 
   2   1  20        3.08      -44.86    102.44 o 
 -13   2  20       14.04      -93.81     90.43 o 
 -12   2  20        0.59       63.28    130.78 o 
 -11   2  20        8.04       59.54     85.61 o 
 -10   2  20       31.57      188.46    100.26 o 
  -9   2  20        0.09      113.78     89.30 o 
  -8   2  20       20.90       15.06     82.82 o 
  -7   2  20        4.18       82.64     86.67 o 
  -6   2  20       31.45      -97.41     77.21 o 
  -5   2  20      110.66      154.48     87.81 o 
  -4   2  20        2.93       40.27     82.62 o 
  -3   2  20       30.58       51.44     86.69 o 
  -2   2  20       12.65        3.15    100.26 o 
  -1   2  20        1.74     -122.46     81.64 o 
   0   2  20       76.15      123.90     95.83 o 
   1   2  20       19.28      106.61     92.39 o 
   2   2  20        0.73     -123.52     91.08 o 
 -12   3  20       11.57       64.53     88.37 o 
 -11   3  20        3.39       55.03    123.69 o 
 -10   3  20        8.26       67.84     84.25 o 
  -9   3  20       32.01       91.98     83.13 o 
  -8   3  20      107.42       50.53     86.57 o 
  -7   3  20       45.60       96.58     86.63 o 
  -6   3  20       26.59      -63.72     81.51 o 
  -5   3  20       73.44       88.10     80.50 o 
  -4   3  20        0.14       -7.93     78.08 o 
  -3   3  20        0.65      -43.78     82.07 o 
  -2   3  20        0.58      -34.48    100.81 o 
  -1   3  20        6.92     -115.20     83.05 o 
   0   3  20        0.93     -127.41     84.94 o 
   1   3  20        8.60      -22.19     94.27 o 
   2   3  20        0.30      -21.39     90.54 o 
 -12   4  20       20.98       -1.38     86.12 o 
 -11   4  20        0.02       57.41    121.51 o 
 -10   4  20        8.49       64.02     84.06 o 
  -9   4  20        6.44      -96.48     80.39 o 
  -8   4  20        5.90      -40.53     77.01 o 
  -7   4  20       11.69      -26.94     73.44 o 
  -6   4  20       11.53       39.67     80.30 o 
  -5   4  20       44.98      217.62    103.53 o 
  -4   4  20        4.47      -42.47     78.47 o 
  -3   4  20       11.86        7.94     83.18 o 
  -2   4  20        0.96      -85.84     83.59 o 
  -1   4  20        2.89       26.67    108.98 o 
   0   4  20        7.38      -14.88    183.63 o 
   1   4  20        9.89      -13.99     91.69 o 
 -11   5  20       10.02        1.34    148.21 o 
 -10   5  20        7.73       39.50     88.53 o 
  -9   5  20        0.31      -18.05     79.53 o 
  -8   5  20        0.26       -8.77     82.82 o 
  -7   5  20       13.62      -11.79     77.74 o 
  -6   5  20       26.60      -70.55     82.44 o 
  -5   5  20        0.30      -51.63     82.36 o 
  -4   5  20       15.91       92.03     86.14 o 
  -3   5  20        1.28        6.82     99.17 o 
  -2   5  20        0.14        1.09     84.77 o 
  -1   5  20        2.71      -27.72    112.79 o 
   0   5  20        0.55      -20.35     88.61 o 
 -10   6  20       11.09       -1.22     87.51 o 
  -9   6  20       27.41       31.76     84.99 o 
  -8   6  20        0.22      -67.30     65.17 o 
  -7   6  20       12.32       34.28     76.41 o 
  -6   6  20       20.16       62.13     70.64 o 
  -5   6  20       29.71       -8.49    170.55 o 
  -4   6  20       36.72      219.95    261.55 o 
  -3   6  20        0.75      -61.45     82.28 o 
  -2   6  20        2.29     -130.78     87.18 o 
  -1   6  20        2.86      -65.07     84.36 o 
  -8   7  20       26.74       69.51    111.68 o 
  -7   7  20       28.36       93.37     72.64 o 
  -6   7  20       10.56       53.87     68.72 o 
  -5   7  20       14.31      -39.13     67.20 o 
  -4   7  20        0.39       37.20     70.14 o 
  -3   7  20       54.99      204.01     92.13 o 
 -12   1  21       11.58       78.23     95.66 o 
 -11   1  21        0.37      -91.11     88.21 o 
 -10   1  21       53.13       23.63     88.53 o 
  -9   1  21       20.11      -31.61     87.44 o 
  -8   1  21        7.56      120.57     94.34 o 
  -7   1  21       51.44       53.48     89.77 o 
  -6   1  21        6.32      -24.25     84.72 o 
  -5   1  21        5.56      117.32    154.75 o 
  -4   1  21       13.20      -59.43    106.26 o 
  -3   1  21       15.30      132.22     93.16 o 
  -2   1  21        0.35        6.90     88.88 o 
  -1   1  21        0.42      -30.97     92.08 o 
   0   1  21        1.14       10.95     97.21 o 
 -11   2  21        6.32      -15.94     91.39 o 
 -10   2  21        0.80      -97.89    128.60 o 
  -9   2  21        2.29       20.25     86.82 o 
  -8   2  21        0.19       77.74     86.64 o 
  -7   2  21        1.16       58.19     91.79 o 
  -6   2  21       11.22      -81.67     83.59 o 
  -5   2  21        0.52       20.37     88.17 o 
  -4   2  21       19.13       67.48     92.80 o 
  -3   2  21       23.07       45.52     89.77 o 
  -2   2  21        2.81       39.50     92.84 o 
  -1   2  21        1.47      -58.10     91.20 o 
   0   2  21        7.84      174.96    161.29 o 
 -11   3  21        1.53       -2.34     93.63 o 
 -10   3  21        7.81      221.35     96.24 o 
  -9   3  21       14.81        3.02    141.13 o 
  -8   3  21        0.43      -90.59     82.36 o 
  -7   3  21        1.12      -39.07     81.16 o 
  -6   3  21        1.65      108.88     90.52 o 
  -5   3  21       16.50       74.28     93.98 o 
  -4   3  21       31.95       70.44     87.76 o 
  -3   3  21        0.00     -123.58     82.39 o 
  -2   3  21        0.27      110.74     87.33 o 
  -1   3  21       12.71      -36.75     89.77 o 
 -10   4  21        0.05      -85.80     87.07 o 
  -9   4  21        6.10       23.79     89.23 o 
  -8   4  21        4.90      -56.00     88.46 o 
  -7   4  21       37.69      177.32    156.93 o 
  -6   4  21        6.02       67.52     89.14 o 
  -5   4  21        0.29       86.76     93.86 o 
  -4   4  21        0.28       35.62    141.13 o 
  -3   4  21        0.52      -23.78     88.17 o 
  -2   4  21       11.42      -29.49     89.75 o 
  -1   4  21        4.71      -73.00     88.98 o 
  -9   5  21        4.22        0.58    114.43 o 
  -8   5  21        0.17       13.08    191.26 o 
  -7   5  21        0.05     -113.12     75.41 o 
  -6   5  21        0.02      -98.18     95.36 o 
  -5   5  21       16.90      148.47     95.88 o 
  -4   5  21       24.66      -58.79     86.27 o 
  -3   5  21        1.43      -50.44     86.26 o 
  -6   6  21        0.91      -74.07    171.10 o 
  -9   0  22       79.47      117.70    137.31 o 
  -8   0  22        1.19       27.24    132.96 o 
  -7   0  22       17.66      -34.87    129.69 o 
  -6   0  22       33.65      -59.94    135.13 o 
  -5   0  22       13.01      -25.07    131.87 o 
  -4   0  22       77.45       40.32    137.31 o 
  -3   0  22        1.70       -7.63    132.96 o 
  -9   1  22        2.02      -14.52     90.48 o 
  -8   1  22        4.94      -87.98    116.61 o 
  -7   1  22        0.84      -98.79    116.06 o 
  -6   1  22        5.33     -103.16    153.66 o 
  -5   1  22       11.01       68.07    138.40 o 
  -4   1  22        0.16     -135.23     90.15 o 
  -3   1  22       42.84     -134.09     89.39 o 
  -9   2  22        0.14      -18.06    115.52 o 
  -8   2  22        1.84       25.71     90.43 o 
  -7   2  22        4.00      -26.16     90.93 o 
  -6   2  22        0.02      -24.62    131.87 o 
  -5   2  22        8.91       63.71     95.15 o 
  -4   2  22        0.75       55.58     96.33 o 
  -3   2  22       22.59        3.81     92.84 o 
  -8   3  22        0.01     -119.41     85.86 o 
  -7   3  22        1.51     -111.87     89.77 o 
  -6   3  22        8.02     -132.06     90.84 o 
  -5   3  22        8.82      158.57    103.26 o 
  -4   3  22       10.29       72.33    133.50 o 
                                                 
